# Supplementary material for: Urban plums and toads: do fleshy fruits affect the post-metamorphic growth of amphibians?
Source: PeerJ. 2019 Jan 30;7:e6337. doi: 10.7717/peerj.6337 (PMC6359899; doi:10.7717/peerj.6337)
Supplement: Supplemental Information 5 — Column B–snout-vent length (SVL); Column C–body mass; Column D–body mass index (BMI)(body mass[g]/SVL[mm]2); Column D–number of enclosures (K1–K4) and treatmens (M1, M2); Column E–comments; Column F–date; Column H–experimental day. [file peerj-07-6337-s005.xlsx]

## Sheet: Arkusz2
LP	SVL [mm]	BODY MASS [g]	g/(mm*mm)	Treatment	Comments	Date	Experiment day
	20.32	0.62	255.999	K1 - M1		3 August 2017	0
	18.42	0.63	213.757	K1 - M1		3 August 2017	0
	19.8	0.86	337.154	K1 - M1		3 August 2017	0
	17.72	0.6	188.399	K1 - M1		3 August 2017	0
	21.59	0.79	368.241	K1 - M1		3 August 2017	0
	19.68	0.69	267.239	K1 - M1		3 August 2017	0
	18.35	0.55	185.197	K1 - M1		3 August 2017	0
	18.94	0.6	215.234	K1 - M1		3 August 2017	0
	18.06	0.68	221.791	K1 - M1		3 August 2017	0
	18.44	0.61	207.42	K1 - M1		3 August 2017	0
	19.9	0.72	285.127	K1 - M1		3 August 2017	0
	17.56	0.54	166.511	K1 - M1		3 August 2017	0
	19.73	0.89	346.453	K1 - M1		3 August 2017	0
	18.51	0.61	208.998	K1 - M1		3 August 2017	0
	17.61	0.61	189.168	K1 - M1		3 August 2017	0
	19.62	0.67	257.913	K1 - M1		3 August 2017	0
	20.25	0.76	311.647	K1 - M1		3 August 2017	0
	17.98	0.61	197.201	K1 - M1		3 August 2017	0
	20.75	0.77	331.533	K1 - M1		3 August 2017	0
	20.23	0.74	302.847	K1 - M1		3 August 2017	0
	19.53	0.6	228.853	K1 - M1		3 August 2017	0
	18.01	0.52	168.667	K1 - M1		3 August 2017	0
	18.11	0.56	183.664	K1 - M1		3 August 2017	0
	17.66	0.55	171.532	K1 - M1		3 August 2017	0
	18.28	0.69	230.569	K1 - M1		3 August 2017	0
	17.92	0.65	208.732	K1 - M1		3 August 2017	0
	18.23	0.67	222.663	K1 - M1		3 August 2017	0
	18.86	0.6	213.42	K1 - M1		3 August 2017	0
	17.23	0.6	178.124	K1 - M1		3 August 2017	0
	17.5	0.51	156.188	K1 - M1		3 August 2017	0
	18.42	0.47	159.469	K2 - K1		3 August 2017	0
	18.52	0.6	205.794	K2 - K1		3 August 2017	0
	19.2	0.64	235.93	K2 - K1		3 August 2017	0
	17.95	0.52	167.545	K2 - K1		3 August 2017	0
	18.93	0.72	258.008	K2 - K1		3 August 2017	0
	19.57	0.69	264.26	K2 - K1		3 August 2017	0
	19.07	0.65	236.382	K2 - K1		3 August 2017	0
	18.31	0.64	214.564	K2 - K1		3 August 2017	0
	20.58	0.81	343.064	K2 - K1		3 August 2017	0
	17.84	0.52	165.498	K2 - K1		3 August 2017	0
	19.2	0.62	228.557	K2 - K1		3 August 2017	0
	19.48	0.77	292.192	K2 - K1		3 August 2017	0
	20.63	0.79	336.222	K2 - K1		3 August 2017	0
	18.97	0.72	259.1	K2 - K1		3 August 2017	0
	19.97	0.67	267.197	K2 - K1		3 August 2017	0
	19.06	0.63	228.869	K2 - K1		3 August 2017	0
	19.74	0.81	315.631	K2 - K1		3 August 2017	0
	19.34	0.84	314.19	K2 - K1		3 August 2017	0
	19.2	0.63	232.243	K2 - K1		3 August 2017	0
	20.41	0.79	329.089	K2 - K1		3 August 2017	0
	16.73	0.53	148.343	K2 - K1		3 August 2017	0
	18.69	0.62	216.576	K2 - K1		3 August 2017	0
	18.69	0.6	209.59	K2 - K1		3 August 2017	0
	16.48	0.56	152.091	K2 - K1		3 August 2017	0
	20.66	0.62	264.638	K2 - K1		3 August 2017	0
	20.36	0.64	265.299	K2 - K1		3 August 2017	0
	19.11	0.66	241.027	K2 - K1		3 August 2017	0
	20.58	0.69	292.24	K2 - K1		3 August 2017	0
	17.82	0.72	228.638	K2 - K1		3 August 2017	0
	20.16	0.69	280.434	K2 - K1		3 August 2017	0
	19.66	0.63	243.505	K3 - M2		3 August 2017	0
	17.48	0.64	195.552	K3 - M2		3 August 2017	0
	18.72	0.62	217.272	K3 - M2		3 August 2017	0
	18.29	0.57	190.679	K3 - M2		3 August 2017	0
	19.55	0.69	263.72	K3 - M2		3 August 2017	0
	18.54	0.65	223.426	K3 - M2		3 August 2017	0
	19.3	0.68	253.293	K3 - M2		3 August 2017	0
	18.51	0.55	188.441	K3 - M2		3 August 2017	0
	19.47	0.71	269.147	K3 - M2		3 August 2017	0
	17.21	0.5	148.092	K3 - M2		3 August 2017	0
	17.25	0.57	169.611	K3 - M2		3 August 2017	0
	19.94	0.67	266.394	K3 - M2		3 August 2017	0
	19.37	0.72	270.142	K3 - M2		3 August 2017	0
	16.85	0.58	164.675	K3 - M2		3 August 2017	0
	20.92	0.69	301.976	K3 - M2		3 August 2017	0
	19.86	0.62	244.54	K3 - M2		3 August 2017	0
	18.42	0.63	213.757	K3 - M2		3 August 2017	0
	16.94	0.6	172.178	K3 - M2		3 August 2017	0
	18.87	0.67	238.572	K3 - M2		3 August 2017	0
	17.24	0.59	175.358	K3 - M2		3 August 2017	0
	20.43	0.64	267.126	K3 - M2		3 August 2017	0
	18.81	0.71	251.209	K3 - M2		3 August 2017	0
	19.05	0.56	203.225	K3 - M2		3 August 2017	0
	17.43	0.55	167.093	K3 - M2		3 August 2017	0
	17.23	0.43	127.655	K3 - M2		3 August 2017	0
	18.79	0.65	229.492	K3 - M2		3 August 2017	0
	19.38	0.62	232.862	K3 - M2		3 August 2017	0
	18.15	0.69	227.302	K3 - M2		3 August 2017	0
	18.96	0.63	226.473	K3 - M2		3 August 2017	0
	17.41	0.56	169.741	K3 - M2		3 August 2017	0
	17.46	0.54	164.62	K4 - K2		3 August 2017	0
	20.31	0.74	305.247	K4 - K2		3 August 2017	0
	17.49	0.58	177.422	K4 - K2		3 August 2017	0
	18.56	0.64	220.463	K4 - K2		3 August 2017	0
	19.83	0.69	271.328	K4 - K2		3 August 2017	0
	19.06	0.67	243.4	K4 - K2		3 August 2017	0
	19.47	0.57	216.076	K4 - K2		3 August 2017	0
	19.62	0.79	304.106	K4 - K2		3 August 2017	0
	17.74	0.55	173.089	K4 - K2		3 August 2017	0
	20.24	0.72	294.953	K4 - K2		3 August 2017	0
	18.1	0.45	147.425	K4 - K2		3 August 2017	0
	17.65	0.6	186.913	K4 - K2		3 August 2017	0
	18.83	0.68	241.107	K4 - K2		3 August 2017	0
	16.51	0.55	149.919	K4 - K2		3 August 2017	0
	17.51	0.54	165.564	K4 - K2		3 August 2017	0
	18.49	0.61	208.547	K4 - K2		3 August 2017	0
	18.43	0.45	152.849	K4 - K2		3 August 2017	0
	17.61	0.52	161.258	K4 - K2		3 August 2017	0
	20.02	0.61	244.488	K4 - K2		3 August 2017	0
	18.75	0.53	186.328	K4 - K2		3 August 2017	0
	19.03	0.51	184.692	K4 - K2		3 August 2017	0
	17.12	0.53	155.34	K4 - K2		3 August 2017	0
	17.48	0.64	195.552	K4 - K2		3 August 2017	0
	18.42	0.54	183.22	K4 - K2		3 August 2017	0
	17.96	0.62	199.988	K4 - K2		3 August 2017	0
	19.21	0.62	228.795	K4 - K2		3 August 2017	0
	20.32	0.69	284.903	K4 - K2		3 August 2017	0
	17.01	0.39	112.843	K4 - K2		3 August 2017	0
	18.2	0.63	208.681	K4 - K2		3 August 2017	0
	19.75	0.74	288.646	K4 - K2		3 August 2017	0
	21.71	0.7	329.927	K1 - M1		5 August 2017	2
	21.74	0.8	378.102	K1 - M1		5 August 2017	2
	20.98	0.69	303.711	K1 - M1		5 August 2017	2
	20.47	0.64	268.173	K1 - M1		5 August 2017	2
	19.26	0.63	233.697	K1 - M1		5 August 2017	2
	18.61	0.6	207.799	K1 - M1		5 August 2017	2
	21.01	0.86	379.621	K1 - M1		5 August 2017	2
	19.68	0.6	232.381	K1 - M1		5 August 2017	2
	19.71	0.67	260.284	K1 - M1		5 August 2017	2
	19.36	0.57	213.641	K1 - M1		5 August 2017	2
	21.67	0.74	347.496	K1 - M1		5 August 2017	2
	20.93	0.69	302.265	K1 - M1		5 August 2017	2
	19.46	0.64	242.363	K1 - M1		5 August 2017	2
	20.45	0.74	309.47	K1 - M1		5 August 2017	2
	18.79	0.55	194.185	K1 - M1		5 August 2017	2
	20.22	0.8	327.079	K1 - M1		5 August 2017	2
	19.66	0.6	231.909	K1 - M1		5 August 2017	2
	22.32	0.84	418.473	K1 - M1		5 August 2017	2
	18.48	0.61	208.321	K1 - M1		5 August 2017	2
	19.88	0.62	245.033	K1 - M1		5 August 2017	2
	20.1	0.69	278.767	K1 - M1		5 August 2017	2
	20.96	0.79	347.064	K1 - M1		5 August 2017	2
	21.83	0.89	424.129	K1 - M1		5 August 2017	2
	20.2	0.58	236.663	K1 - M1		5 August 2017	2
	21.27	0.75	339.31	K1 - M1		5 August 2017	2
	19.48	0.66	250.45	K1 - M1		5 August 2017	2
	19.24	0.65	240.615	K1 - M1		5 August 2017	2
	18.49	0.62	211.966	K1 - M1		5 August 2017	2
	21.79	0.96	455.812	K1 - M1		5 August 2017	2
	18.97	0.71	255.501	K1 - M1		5 August 2017	2
	18.82	0.55	194.806	K2 - K1		5 August 2017	2
	18.29	0.72	240.857	K2 - K1		5 August 2017	2
	20.29	0.72	296.413	K2 - K1		5 August 2017	2
	19.85	0.77	303.397	K2 - K1		5 August 2017	2
	20.36	0.72	298.461	K2 - K1		5 August 2017	2
	21.77	0.84	398.104	K2 - K1		5 August 2017	2
	20.26	0.78	320.165	K2 - K1		5 August 2017	2
	19.19	0.57	209.906	K2 - K1		5 August 2017	2
	19.8	0.72	282.269	K2 - K1		5 August 2017	2
	20.53	0.72	303.466	K2 - K1		5 August 2017	2
	17.81	0.72	228.381	K2 - K1		5 August 2017	2
	20.01	0.62	248.248	K2 - K1		5 August 2017	2
	21.37	0.75	342.508	K2 - K1		5 August 2017	2
	18.71	0.57	199.537	K2 - K1		5 August 2017	2
	20.48	0.64	268.435	K2 - K1		5 August 2017	2
	19.56	0.78	298.423	K2 - K1		5 August 2017	2
	20.48	0.64	268.435	K2 - K1		5 August 2017	2
	19.61	0.67	257.65	K2 - K1		5 August 2017	2
	19.49	0.84	319.082	K2 - K1		5 August 2017	2
	18.25	0.6	199.838	K2 - K1		5 August 2017	2
	17.1	0.58	169.598	K2 - K1		5 August 2017	2
	18.94	0.76	272.63	K2 - K1		5 August 2017	2
	19.63	0.72	277.443	K2 - K1		5 August 2017	2
	21.83	1	476.549	K2 - K1		5 August 2017	2
	20.87	0.64	278.756	K2 - K1		5 August 2017	2
	19.14	0.57	208.814	K2 - K1		5 August 2017	2
	19.55	0.68	259.898	K2 - K1		5 August 2017	2
	18.64	0.55	191.097	K2 - K1		5 August 2017	2
	17.3	0.52	155.631	K2 - K1		5 August 2017	2
	19.36	0.67	251.122	K2 - K1		5 August 2017	2
	19.27	0.64	237.653	K3 - M2		5 August 2017	2
	18.63	0.62	215.188	K3 - M2		5 August 2017	2
	19.41	0.6	226.049	K3 - M2		5 August 2017	2
	20.29	0.81	333.464	K3 - M2		5 August 2017	2
	20.21	0.7	285.911	K3 - M2		5 August 2017	2
	19.17	0.69	253.567	K3 - M2		5 August 2017	2
	19.78	0.65	254.311	K3 - M2		5 August 2017	2
	18.84	0.6	212.967	K3 - M2		5 August 2017	2
	20.04	0.66	265.057	K3 - M2		5 August 2017	2
	20.95	0.72	316.01	K3 - M2		5 August 2017	2
	19.99	0.67	267.732	K3 - M2		5 August 2017	2
	18.12	0.55	180.584	K3 - M2		5 August 2017	2
	19.99	0.67	267.732	K3 - M2		5 August 2017	2
	19.19	0.64	235.684	K3 - M2		5 August 2017	2
	19.68	0.66	255.62	K3 - M2		5 August 2017	2
	19.8	0.62	243.065	K3 - M2		5 August 2017	2
	20.28	0.66	271.444	K3 - M2		5 August 2017	2
	20.21	0.69	281.826	K3 - M2		5 August 2017	2
	19.13	0.74	270.808	K3 - M2		5 August 2017	2
	20.12	0.69	279.322	K3 - M2		5 August 2017	2
	19.21	0.67	247.246	K3 - M2		5 August 2017	2
	19.44	0.67	253.202	K3 - M2		5 August 2017	2
	20.21	0.81	330.84	K3 - M2		5 August 2017	2
	20.73	0.74	318.002	K3 - M2		5 August 2017	2
	16.52	0.43	117.351	K3 - M2		5 August 2017	2
	20.79	0.77	332.813	K3 - M2		5 August 2017	2
	17.45	0.51	155.296	K3 - M2		5 August 2017	2
	20.72	0.74	317.696	K3 - M2		5 August 2017	2
	17.47	0.68	207.537	K3 - M2		5 August 2017	2
	19.17	0.67	246.218	K3 - M2		5 August 2017	2
	19.62	0.77	296.407	K4 - K2		5 August 2017	2
	19.22	0.53	195.786	K4 - K2		5 August 2017	2
	18.21	0.55	182.382	K4 - K2		5 August 2017	2
	20.06	0.63	253.514	K4 - K2		5 August 2017	2
	21.7	0.84	395.548	K4 - K2		5 August 2017	2
	20.74	0.84	361.324	K4 - K2		5 August 2017	2
	21.13	0.84	375.041	K4 - K2		5 August 2017	2
	20.79	0.79	341.457	K4 - K2		5 August 2017	2
	19.36	0.72	269.863	K4 - K2		5 August 2017	2
	21.08	0.74	328.831	K4 - K2		5 August 2017	2
	18.98	0.69	248.566	K4 - K2		5 August 2017	2
	21.05	0.72	319.034	K4 - K2		5 August 2017	2
	19	0.5	180.5	K4 - K2		5 August 2017	2
	16.68	0.68	189.191	K4 - K2		5 August 2017	2
	19.58	0.67	256.862	K4 - K2		5 August 2017	2
	20.37	0.74	307.053	K4 - K2		5 August 2017	2
	20.81	0.69	298.809	K4 - K2		5 August 2017	2
	20.42	0.59	246.016	K4 - K2		5 August 2017	2
	19.05	0.62	225	K4 - K2		5 August 2017	2
	20.78	0.68	293.63	K4 - K2		5 August 2017	2
	20.05	0.64	257.282	K4 - K2		5 August 2017	2
	19.37	0.55	206.358	K4 - K2		5 August 2017	2
	22.3	0.89	442.588	K4 - K2		5 August 2017	2
	18.41	0.52	176.243	K4 - K2		5 August 2017	2
	20.09	0.65	262.345	K4 - K2		5 August 2017	2
	20.28	0.69	283.782	K4 - K2		5 August 2017	2
	18.22	0.62	205.82	K4 - K2		5 August 2017	2
	20.21	0.7	285.911	K4 - K2		5 August 2017	2
	20.08	0.69	278.212	K4 - K2		5 August 2017	2
	20.14	0.81	328.552	K1 - M1		7 August 2017	4
	20.04	0.74	297.185	K1 - M1		7 August 2017	4
	18.06	0.6	195.698	K1 - M1		7 August 2017	4
	20.08	0.71	286.277	K1 - M1		7 August 2017	4
	22.09	0.99	483.088	K1 - M1		7 August 2017	4
	23.56	0.78	432.957	K1 - M1		7 August 2017	4
	22.98	0.92	485.834	K1 - M1		7 August 2017	4
	20.24	0.65	266.277	K1 - M1		7 August 2017	4
	20.63	0.67	285.15	K1 - M1		7 August 2017	4
	20.48	0.67	281.018	K1 - M1		7 August 2017	4
	19.76	0.66	257.702	K1 - M1		7 August 2017	4
	18.45	0.6	204.241	K1 - M1		7 August 2017	4
	20.08	0.67	270.148	K1 - M1		7 August 2017	4
	22.68	0.86	442.369	K1 - M1		7 August 2017	4
	21.31	0.68	308.799	K1 - M1		7 August 2017	4
	20.1	0.66	266.647	K1 - M1		7 August 2017	4
	18.82	0.59	208.974	K1 - M1		7 August 2017	4
	20.07	0.69	277.935	K1 - M1		7 August 2017	4
	19.08	0.62	225.709	K1 - M1		7 August 2017	4
	21.44	0.74	340.158	K1 - M1		7 August 2017	4
	20.06	0.67	269.61	K1 - M1		7 August 2017	4
	19.68	0.59	228.508	K1 - M1		7 August 2017	4
	21.1	0.87	387.333	K1 - M1		7 August 2017	4
	20.05	0.57	229.141	K1 - M1		7 August 2017	4
	20.39	0.74	307.657	K1 - M1		7 August 2017	4
	19.98	0.87	347.304	K1 - M1		7 August 2017	4
	21.42	0.78	357.877	K1 - M1		7 August 2017	4
	21.27	0.84	380.027	K1 - M1		7 August 2017	4
	22.1	0.72	351.655	K1 - M1		7 August 2017	4
	20.86	0.76	330.706	K1 - M1		7 August 2017	4
	18.11	0.57	186.944	K2 - K1		7 August 2017	4
	21.73	0.86	406.086	K2 - K1		7 August 2017	4
	20.42	0.69	287.714	K2 - K1		7 August 2017	4
	21.32	0.69	313.634	K2 - K1		7 August 2017	4
	19.94	0.66	262.418	K2 - K1		7 August 2017	4
	20.74	0.7	301.103	K2 - K1		7 August 2017	4
	21.17	0.76	340.608	K2 - K1		7 August 2017	4
	22.49	0.89	450.162	K2 - K1		7 August 2017	4
	20.6	0.84	356.462	K2 - K1		7 August 2017	4
	21.58	0.77	358.586	K2 - K1		7 August 2017	4
	20.34	0.69	285.464	K2 - K1		7 August 2017	4
	21.51	0.84	388.651	K2 - K1		7 August 2017	4
	20.7	0.69	295.658	K2 - K1		7 August 2017	4
	19.34	0.6	224.421	K2 - K1		7 August 2017	4
	18.27	0.53	176.91	K2 - K1		7 August 2017	4
	20.36	0.64	265.299	K2 - K1		7 August 2017	4
	20.36	0.79	327.478	K2 - K1		7 August 2017	4
	20.69	0.69	295.373	K2 - K1		7 August 2017	4
	20.81	0.79	342.114	K2 - K1		7 August 2017	4
	20.21	0.53	216.475	K2 - K1		7 August 2017	4
	21.17	0.67	300.273	K2 - K1		7 August 2017	4
	20.06	0.61	245.466	K2 - K1		7 August 2017	4
	18.91	0.69	246.736	K2 - K1		7 August 2017	4
	20.46	0.72	301.4	K2 - K1		7 August 2017	4
	19.85	0.55	216.712	K2 - K1		7 August 2017	4
	20.33	0.67	276.917	K2 - K1		7 August 2017	4
	20.17	0.54	219.688	K2 - K1		7 August 2017	4
	20.15	0.67	272.035	K2 - K1		7 August 2017	4
	18.74	0.58	203.689	K2 - K1		7 August 2017	4
	19.6	0.69	265.07	K2 - K1		7 August 2017	4
	19.3	0.55	204.87	K3 - M2		7 August 2017	4
	20.83	0.7	303.722	K3 - M2		7 August 2017	4
	20.75	0.7	301.394	K3 - M2		7 August 2017	4
	19.53	0.84	320.394	K3 - M2		7 August 2017	4
	20.17	0.67	272.575	K3 - M2		7 August 2017	4
	20.69	0.72	308.215	K3 - M2		7 August 2017	4
	21.4	0.76	348.05	K3 - M2		7 August 2017	4
	20.46	0.69	288.842	K3 - M2		7 August 2017	4
	18.69	0.67	234.042	K3 - M2		7 August 2017	4
	19.62	0.74	284.859	K3 - M2		7 August 2017	4
	20.18	0.73	297.28	K3 - M2		7 August 2017	4
	18.38	0.6	202.695	K3 - M2		7 August 2017	4
	19.5	0.62	235.755	K3 - M2		7 August 2017	4
	20.48	0.69	289.407	K3 - M2		7 August 2017	4
	20.65	0.74	315.553	K3 - M2		7 August 2017	4
	20.54	0.72	303.762	K3 - M2		7 August 2017	4
	20.1	0.71	286.847	K3 - M2		7 August 2017	4
	20.6	0.71	301.296	K3 - M2		7 August 2017	4
	19.9	0.61	241.566	K3 - M2		7 August 2017	4
	18.34	0.47	158.087	K3 - M2		7 August 2017	4
	20.04	0.81	325.297	K3 - M2		7 August 2017	4
	18.06	0.53	172.867	K3 - M2		7 August 2017	4
	21.17	0.72	322.682	K3 - M2		7 August 2017	4
	20.25	0.6	246.037	K3 - M2		7 August 2017	4
	20.07	0.73	294.048	K3 - M2		7 August 2017	4
	20.46	0.77	322.331	K3 - M2		7 August 2017	4
	20.5	0.72	302.58	K3 - M2		7 August 2017	4
	18.99	0.64	230.797	K3 - M2		7 August 2017	4
	19.8	0.6	235.224	K3 - M2		7 August 2017	4
	21.93	0.76	365.503	K4 - K2		7 August 2017	4
	20.05	0.69	277.382	K4 - K2		7 August 2017	4
	21.62	0.79	369.265	K4 - K2		7 August 2017	4
	21.38	0.89	406.823	K4 - K2		7 August 2017	4
	20.52	0.69	290.539	K4 - K2		7 August 2017	4
	19.84	0.66	259.793	K4 - K2		7 August 2017	4
	20.64	0.7	298.207	K4 - K2		7 August 2017	4
	20.13	0.68	275.547	K4 - K2		7 August 2017	4
	20.7	0.74	317.083	K4 - K2		7 August 2017	4
	19.34	0.66	246.863	K4 - K2		7 August 2017	4
	18.8	0.6	212.064	K4 - K2		7 August 2017	4
	21.31	0.84	381.458	K4 - K2		7 August 2017	4
	19.61	0.6	230.731	K4 - K2		7 August 2017	4
	18.39	0.52	175.86	K4 - K2		7 August 2017	4
	20.05	0.74	297.482	K4 - K2		7 August 2017	4
	19.23	0.53	195.99	K4 - K2		7 August 2017	4
	19.17	0.74	271.942	K4 - K2		7 August 2017	4
	19.21	0.68	250.936	K4 - K2		7 August 2017	4
	17.04	0.46	133.566	K4 - K2		7 August 2017	4
	19.62	0.59	227.117	K4 - K2		7 August 2017	4
	19	0.54	194.94	K4 - K2		7 August 2017	4
	19.59	0.68	260.962	K4 - K2		7 August 2017	4
	20.48	0.66	276.824	K4 - K2		7 August 2017	4
	21.98	0.86	415.484	K4 - K2		7 August 2017	4
	20.32	0.61	251.87	K4 - K2		7 August 2017	4
	19.57	0.63	241.28	K4 - K2		7 August 2017	4
	20.11	0.65	262.868	K4 - K2		7 August 2017	4
	20.98	0.68	299.309	K4 - K2		7 August 2017	4
	20.98	0.81	356.53	K4 - K2		7 August 2017	4
	18.97	0.55	197.923	K1 - M1		9 August 2017	6
	21.44	0.72	330.965	K1 - M1		9 August 2017	6
	19.69	0.49	189.971	K1 - M1		9 August 2017	6
	19.77	0.5	195.426	K1 - M1		9 August 2017	6
	19.33	0.57	212.98	K1 - M1		9 August 2017	6
	18.92	0.56	200.461	K1 - M1		9 August 2017	6
	19.92	0.69	273.796	K1 - M1		9 August 2017	6
	21.05	0.92	407.654	K1 - M1		9 August 2017	6
	19.37	0.57	213.862	K1 - M1		9 August 2017	6
	19.77	0.69	269.689	K1 - M1		9 August 2017	6
	21	0.75	330.75	K1 - M1		9 August 2017	6
	20.62	0.64	272.118	K1 - M1		9 August 2017	6
	19.19	0.48	176.763	K1 - M1		9 August 2017	6
	20.43	0.63	262.952	K1 - M1		9 August 2017	6
	20.16	0.64	260.112	K1 - M1		9 August 2017	6
	19.92	0.74	293.637	K1 - M1		9 August 2017	6
	19.12	0.55	201.066	K1 - M1		9 August 2017	6
	19.15	0.58	212.699	K1 - M1		9 August 2017	6
	18.97	0.51	183.529	K1 - M1		9 August 2017	6
	22.42	0.79	397.099	K1 - M1		9 August 2017	6
	19.12	0.54	197.41	K1 - M1		9 August 2017	6
	21.13	0.66	294.675	K1 - M1		9 August 2017	6
	20.67	0.56	239.259	K1 - M1		9 August 2017	6
	19.8	0.47	184.259	K1 - M1		9 August 2017	6
	19.42	0.57	214.968	K1 - M1		9 August 2017	6
	20.61	0.67	284.597	K1 - M1		9 August 2017	6
	19.72	0.57	221.661	K1 - M1		9 August 2017	6
	22.18	0.76	373.884	K1 - M1		9 August 2017	6
	21.41	0.67	307.12	K1 - M1		9 August 2017	6
	19.33	0.62	231.662	K1 - M1		9 August 2017	6
	23	0.85	449.65	K2 - K1		9 August 2017	6
	19.01	0.72	260.194	K2 - K1		9 August 2017	6
	19.79	0.79	309.399	K2 - K1		9 August 2017	6
	17.72	0.63	197.819	K2 - K1		9 August 2017	6
	20.32	0.57	235.354	K2 - K1		9 August 2017	6
	20.14	0.65	263.653	K2 - K1		9 August 2017	6
	20.36	0.6	248.718	K2 - K1		9 August 2017	6
	20.42	0.64	266.865	K2 - K1		9 August 2017	6
	19.87	0.69	272.424	K2 - K1		9 August 2017	6
	19.66	0.72	278.291	K2 - K1		9 August 2017	6
	19.8	0.64	250.906	K2 - K1		9 August 2017	6
	19.72	0.58	225.549	K2 - K1		9 August 2017	6
	20.01	0.79	316.316	K2 - K1		9 August 2017	6
	19.88	0.57	225.272	K2 - K1		9 August 2017	6
	19.73	0.6	233.564	K2 - K1		9 August 2017	6
	18.1	0.44	144.148	K2 - K1		9 August 2017	6
	20.11	0.67	270.956	K2 - K1		9 August 2017	6
	20.35	0.66	273.321	K2 - K1		9 August 2017	6
	18.8	0.51	180.254	K2 - K1		9 August 2017	6
	19.78	0.56	219.099	K2 - K1		9 August 2017	6
	20.38	0.67	278.281	K2 - K1		9 August 2017	6
	18.13	0.43	141.34	K2 - K1		9 August 2017	6
	19.08	0.62	225.709	K2 - K1		9 August 2017	6
	21.75	0.7	331.144	K2 - K1		9 August 2017	6
	19.94	0.67	266.394	K2 - K1		9 August 2017	6
	20.43	0.64	267.126	K2 - K1		9 August 2017	6
	18.17	0.45	148.567	K2 - K1		9 August 2017	6
	18.38	0.45	152.021	K2 - K1		9 August 2017	6
	19.73	0.62	241.349	K2 - K1		9 August 2017	6
	20.63	0.67	285.15	K2 - K1		9 August 2017	6
	20.44	0.79	330.057	K3 - M2		9 August 2017	6
	21.49	0.77	355.601	K3 - M2		9 August 2017	6
	19.63	0.71	273.589	K3 - M2		9 August 2017	6
	20	0.67	268	K3 - M2		9 August 2017	6
	21	0.7	308.7	K3 - M2		9 August 2017	6
	17.74	0.52	163.648	K3 - M2		9 August 2017	6
	20.13	0.74	299.861	K3 - M2		9 August 2017	6
	21.25	0.86	388.344	K3 - M2		9 August 2017	6
	20.58	0.77	326.123	K3 - M2		9 August 2017	6
	19.58	0.64	245.361	K3 - M2		9 August 2017	6
	22.47	0.97	489.754	K3 - M2		9 August 2017	6
	20.64	0.69	293.947	K3 - M2		9 August 2017	6
	20.79	0.69	298.235	K3 - M2		9 August 2017	6
	21.62	0.76	355.243	K3 - M2		9 August 2017	6
	20.49	0.63	264.499	K3 - M2		9 August 2017	6
	21.66	0.72	337.792	K3 - M2		9 August 2017	6
	20.38	0.62	257.514	K3 - M2		9 August 2017	6
	21.34	0.73	332.439	K3 - M2		9 August 2017	6
	20.51	0.72	302.875	K3 - M2		9 August 2017	6
	20.51	0.68	286.049	K3 - M2		9 August 2017	6
	19.23	0.56	207.084	K3 - M2		9 August 2017	6
	20.61	0.77	327.075	K3 - M2		9 August 2017	6
	20.58	0.66	279.534	K3 - M2		9 August 2017	6
	21.23	0.74	333.528	K3 - M2		9 August 2017	6
	20.38	0.81	336.429	K3 - M2		9 August 2017	6
	19.66	0.6	231.909	K3 - M2		9 August 2017	6
	18.14	0.5	164.53	K3 - M2		9 August 2017	6
	20.76	0.67	288.755	K3 - M2		9 August 2017	6
	21.25	0.69	311.578	K3 - M2		9 August 2017	6
	20.97	0.74	325.408	K3 - M2		9 August 2017	6
	20.63	0.71	302.174	K4 - K2		9 August 2017	6
	21	0.92	405.72	K4 - K2		9 August 2017	6
	18.61	0.5	173.166	K4 - K2		9 August 2017	6
	22.21	0.84	414.359	K4 - K2		9 August 2017	6
	21.23	0.76	342.542	K4 - K2		9 August 2017	6
	19.22	0.55	203.175	K4 - K2		9 August 2017	6
	18.81	0.64	226.442	K4 - K2		9 August 2017	6
	20.44	0.63	263.21	K4 - K2		9 August 2017	6
	18.72	0.57	199.75	K4 - K2		9 August 2017	6
	18.71	0.52	182.033	K4 - K2		9 August 2017	6
	19.78	0.62	242.574	K4 - K2		9 August 2017	6
	18.81	0.49	173.37	K4 - K2		9 August 2017	6
	17.52	0.43	131.989	K4 - K2		9 August 2017	6
	19.51	0.55	209.352	K4 - K2		9 August 2017	6
	21.01	0.61	269.266	K4 - K2		9 August 2017	6
	19.7	0.62	240.616	K4 - K2		9 August 2017	6
	19.93	0.62	246.267	K4 - K2		9 August 2017	6
	18.24	0.61	202.946	K4 - K2		9 August 2017	6
	22.47	0.93	469.558	K4 - K2		9 August 2017	6
	19.1	0.53	193.349	K4 - K2		9 August 2017	6
	20.59	0.67	284.045	K4 - K2		9 August 2017	6
	19.57	0.61	233.621	K4 - K2		9 August 2017	6
	19.69	0.6	232.618	K4 - K2		9 August 2017	6
	20.7	0.59	252.809	K4 - K2		9 August 2017	6
	18.94	0.46	165.013	K4 - K2		9 August 2017	6
	20.59	0.77	326.44	K4 - K2		9 August 2017	6
	18.23	0.55	182.783	K4 - K2		9 August 2017	6
	18.29	0.47	157.226	K4 - K2		9 August 2017	6
	21.38	0.76	347.399	K4 - K2		9 August 2017	6
	22.69	0.77	396.424	K4 - K2		9 August 2017	6
	20.55	0.6	253.381	K1 - M1		11 August 2017	8
	22.28	1.02	506.326	K1 - M1		11 August 2017	8
	21.21	0.81	364.39	K1 - M1		11 August 2017	8
	22.26	0.91	450.912	K1 - M1		11 August 2017	8
	21.39	0.88	402.628	K1 - M1		11 August 2017	8
	22.93	1.03	541.558	K1 - M1		11 August 2017	8
	20.8	0.87	376.397	K1 - M1		11 August 2017	8
	20.59	0.71	301.003	K1 - M1		11 August 2017	8
	20.51	0.67	281.842	K1 - M1		11 August 2017	8
	20.96	0.72	316.312	K1 - M1		11 August 2017	8
	20.27	0.7	287.611	K1 - M1		11 August 2017	8
	23.18	1.09	585.671	K1 - M1		11 August 2017	8
	20.4	0.79	328.766	K1 - M1		11 August 2017	8
	22.3	0.85	422.697	K1 - M1		11 August 2017	8
	21.27	0.79	357.406	K1 - M1		11 August 2017	8
	20.4	0.78	324.605	K1 - M1		11 August 2017	8
	21.19	0.79	354.723	K1 - M1		11 August 2017	8
	21.1	0.69	307.195	K1 - M1		11 August 2017	8
	21.88	0.84	402.137	K1 - M1		11 August 2017	8
	22.07	0.89	433.506	K1 - M1		11 August 2017	8
	20.48	0.67	281.018	K1 - M1		11 August 2017	8
	20.63	0.67	285.15	K1 - M1		11 August 2017	8
	19.73	0.65	253.027	K1 - M1		11 August 2017	8
	22.38	0.91	455.787	K1 - M1		11 August 2017	8
	21	0.67	295.47	K1 - M1		11 August 2017	8
	19.48	0.74	280.808	K1 - M1		11 August 2017	8
	20.85	0.77	334.736	K1 - M1		11 August 2017	8
	19.73	0.69	268.598	K1 - M1		11 August 2017	8
	20.41	0.67	279.101	K1 - M1		11 August 2017	8
	19.71	0.62	240.86	K1 - M1		11 August 2017	8
	22.09	1.04	507.487	K2 - K1		11 August 2017	8
	19.47	0.6	227.449	K2 - K1		11 August 2017	8
	19.66	0.53	204.853	K2 - K1		11 August 2017	8
	20.47	0.67	280.744	K2 - K1		11 August 2017	8
	20.13	0.61	247.182	K2 - K1		11 August 2017	8
	19.42	0.72	271.538	K2 - K1		11 August 2017	8
	19.99	0.68	271.728	K2 - K1		11 August 2017	8
	20.68	0.8	342.13	K2 - K1		11 August 2017	8
	19.56	0.55	210.426	K2 - K1		11 August 2017	8
	22	0.74	358.16	K2 - K1		11 August 2017	8
	20.58	0.69	292.24	K2 - K1		11 August 2017	8
	20.44	0.68	284.1	K2 - K1		11 August 2017	8
	19.54	0.78	297.813	K2 - K1		11 August 2017	8
	20.74	0.72	309.706	K2 - K1		11 August 2017	8
	20.2	0.73	297.869	K2 - K1		11 August 2017	8
	20.2	0.63	257.065	K2 - K1		11 August 2017	8
	21.9	0.9	431.649	K2 - K1		11 August 2017	8
	21.39	0.74	338.574	K2 - K1		11 August 2017	8
	17.74	0.49	154.207	K2 - K1		11 August 2017	8
	19.58	0.5	191.688	K2 - K1		11 August 2017	8
	22.94	0.9	473.619	K2 - K1		11 August 2017	8
	20.31	0.74	305.247	K2 - K1		11 August 2017	8
	20.25	0.66	270.641	K2 - K1		11 August 2017	8
	18.88	0.55	196.05	K2 - K1		11 August 2017	8
	20.5	0.61	256.353	K2 - K1		11 August 2017	8
	20.55	0.67	282.943	K2 - K1		11 August 2017	8
	19.8	0.69	270.508	K2 - K1		11 August 2017	8
	20.77	0.78	336.486	K2 - K1		11 August 2017	8
	19.4	0.64	240.87	K2 - K1		11 August 2017	8
	21	0.72	317.52	K2 - K1		11 August 2017	8
	18.55	0.53	182.374	K3 - M2		11 August 2017	8
	21.72	0.95	448.17	K3 - M2		11 August 2017	8
	20.61	0.73	310.084	K3 - M2		11 August 2017	8
	20.93	0.72	315.407	K3 - M2		11 August 2017	8
	20.99	0.81	356.87	K3 - M2		11 August 2017	8
	21.02	0.81	357.891	K3 - M2		11 August 2017	8
	22.15	0.86	421.935	K3 - M2		11 August 2017	8
	20.65	0.83	353.931	K3 - M2		11 August 2017	8
	21.99	0.85	411.026	K3 - M2		11 August 2017	8
	20.93	0.74	324.168	K3 - M2		11 August 2017	8
	19.52	0.67	255.29	K3 - M2		11 August 2017	8
	21.31	0.79	358.752	K3 - M2		11 August 2017	8
	20.65	0.79	336.874	K3 - M2		11 August 2017	8
	20.67	0.81	346.072	K3 - M2		11 August 2017	8
	20.6	0.67	284.321	K3 - M2		11 August 2017	8
	21.12	0.8	356.844	K3 - M2		11 August 2017	8
	19.8	0.69	270.508	K3 - M2		11 August 2017	8
	18.38	0.49	165.534	K3 - M2		11 August 2017	8
	20.42	0.68	283.544	K3 - M2		11 August 2017	8
	21.44	0.81	372.336	K3 - M2		11 August 2017	8
	22.31	0.77	383.257	K3 - M2		11 August 2017	8
	21.72	0.92	434.018	K3 - M2		11 August 2017	8
	19.97	0.69	275.173	K3 - M2		11 August 2017	8
	20.46	0.78	326.517	K3 - M2		11 August 2017	8
	20.75	0.86	370.284	K3 - M2		11 August 2017	8
	21.38	0.81	370.255	K3 - M2		11 August 2017	8
	20.82	0.81	351.113	K3 - M2		11 August 2017	8
	21.73	0.76	358.867	K3 - M2		11 August 2017	8
	20.44	0.8	334.235	K3 - M2		11 August 2017	8
	19.97	0.72	287.137	K3 - M2		11 August 2017	8
	19.91	0.68	269.558	K4 - K2		11 August 2017	8
	19.77	0.6	234.512	K4 - K2		11 August 2017	8
	22.95	0.96	505.634	K4 - K2		11 August 2017	8
	19.24	0.61	225.808	K4 - K2		11 August 2017	8
	21.97	0.72	347.53	K4 - K2		11 August 2017	8
	16.77	0.47	132.179	K4 - K2		11 August 2017	8
	20.48	0.77	322.961	K4 - K2		11 August 2017	8
	20.76	0.67	288.755	K4 - K2		11 August 2017	8
	20.6	0.74	314.026	K4 - K2		11 August 2017	8
	20.74	0.62	266.692	K4 - K2		11 August 2017	8
	19.68	0.61	236.254	K4 - K2		11 August 2017	8
	20.33	0.67	276.917	K4 - K2		11 August 2017	8
	20.65	0.72	307.024	K4 - K2		11 August 2017	8
	18.99	0.58	209.16	K4 - K2		11 August 2017	8
	19.67	0.69	266.967	K4 - K2		11 August 2017	8
	20.01	0.67	268.268	K4 - K2		11 August 2017	8
	21.83	0.86	409.832	K4 - K2		11 August 2017	8
	19.12	0.74	270.525	K4 - K2		11 August 2017	8
	20.31	0.81	334.122	K4 - K2		11 August 2017	8
	20.64	0.79	336.548	K4 - K2		11 August 2017	8
	17.96	0.53	170.958	K4 - K2		11 August 2017	8
	19.56	0.69	263.99	K4 - K2		11 August 2017	8
	20.67	0.79	337.527	K4 - K2		11 August 2017	8
	19.65	0.69	266.425	K4 - K2		11 August 2017	8
	20.71	0.85	364.568	K4 - K2		11 August 2017	8
	18.41	0.57	193.189	K4 - K2		11 August 2017	8
	20.23	0.68	278.292	K4 - K2		11 August 2017	8
	21.41	0.79	362.127	K4 - K2		11 August 2017	8
	19	0.72	259.92	K4 - K2		11 August 2017	8
	21.47	0.84	387.207	K1 - M1		13 August 2017	10
	22.28	0.94	466.614	K1 - M1		13 August 2017	10
	19.38	0.57	214.083	K1 - M1		13 August 2017	10
	22.1	0.88	429.801	K1 - M1		13 August 2017	10
	20.6	0.7	297.052	K1 - M1		13 August 2017	10
	21.42	0.77	353.289	K1 - M1		13 August 2017	10
	21.22	0.78	351.225	K1 - M1		13 August 2017	10
	18.98	0.67	241.361	K1 - M1		13 August 2017	10
	21.56	0.82	381.164	K1 - M1		13 August 2017	10
	20.03	0.62	248.745	K1 - M1		13 August 2017	10
	20.06	0.75	301.803	K1 - M1		13 August 2017	10
	23.1	0.96	512.266	K1 - M1		13 August 2017	10
	20.14	0.68	275.821	K1 - M1		13 August 2017	10
	21.6	0.7	326.592	K1 - M1		13 August 2017	10
	22.78	0.86	446.278	K1 - M1		13 August 2017	10
	22.87	0.89	465.503	K1 - M1		13 August 2017	10
	22.17	0.97	476.764	K1 - M1		13 August 2017	10
	21.3	0.75	340.268	K1 - M1		13 August 2017	10
	20.26	0.72	295.537	K1 - M1		13 August 2017	10
	22.63	0.84	430.178	K1 - M1		13 August 2017	10
	21.72	0.71	334.948	K1 - M1		13 August 2017	10
	24.1	1.25	726.013	K1 - M1		13 August 2017	10
	20.67	0.62	264.894	K1 - M1		13 August 2017	10
	20.73	0.64	275.029	K1 - M1		13 August 2017	10
	22.58	0.82	418.082	K1 - M1		13 August 2017	10
	21.02	0.69	304.87	K1 - M1		13 August 2017	10
	22.21	0.74	365.03	K1 - M1		13 August 2017	10
	19.35	0.62	232.142	K1 - M1		13 August 2017	10
	20.49	0.72	302.285	K1 - M1		13 August 2017	10
	24.35	0.97	575.135	K1 - M1		13 August 2017	10
	18.84	0.55	195.22	K2 - K1		13 August 2017	10
	21.85	0.77	367.615	K2 - K1		13 August 2017	10
	20.17	0.67	272.575	K2 - K1		13 August 2017	10
	19.29	0.59	219.541	K2 - K1		13 August 2017	10
	20.82	0.71	307.765	K2 - K1		13 August 2017	10
	23.42	0.93	510.102	K2 - K1		13 August 2017	10
	19.79	0.49	191.906	K2 - K1		13 August 2017	10
	21.14	0.73	326.237	K2 - K1		13 August 2017	10
	21.83	0.8	381.239	K2 - K1		13 August 2017	10
	20.3	0.69	284.342	K2 - K1		13 August 2017	10
	20.89	0.71	309.838	K2 - K1		13 August 2017	10
	21.63	0.73	341.536	K2 - K1		13 August 2017	10
	18.24	0.59	196.292	K2 - K1		13 August 2017	10
	21.38	0.8	365.684	K2 - K1		13 August 2017	10
	23.36	0.94	512.948	K2 - K1		13 August 2017	10
	20.63	0.78	331.966	K2 - K1		13 August 2017	10
	22.05	0.79	384.1	K2 - K1		13 August 2017	10
	20.2	0.62	252.985	K2 - K1		13 August 2017	10
	21.16	0.81	362.674	K2 - K1		13 August 2017	10
	20.3	0.67	276.1	K2 - K1		13 August 2017	10
	20.73	0.69	296.516	K2 - K1		13 August 2017	10
	22.24	0.78	385.802	K2 - K1		13 August 2017	10
	20.49	0.74	310.682	K2 - K1		13 August 2017	10
	20.79	0.74	319.846	K2 - K1		13 August 2017	10
	19.36	0.63	236.13	K2 - K1		13 August 2017	10
	20.69	0.69	295.373	K2 - K1		13 August 2017	10
	21.67	0.81	380.367	K2 - K1		13 August 2017	10
	20.47	0.64	268.173	K2 - K1		13 August 2017	10
	22.73	0.96	495.987	K2 - K1		13 August 2017	10
	19.72	0.6	233.327	K2 - K1		13 August 2017	10
	18.1	0.47	153.977	K3 - M2	wound eye	13 August 2017	10
	19.26	0.7	259.663	K3 - M2		13 August 2017	10
	22.79	0.92	477.833	K3 - M2		13 August 2017	10
	20.45	0.73	305.288	K3 - M2		13 August 2017	10
	22.28	0.77	382.227	K3 - M2		13 August 2017	10
	19.91	0.77	305.234	K3 - M2		13 August 2017	10
	21.51	0.8	370.144	K3 - M2		13 August 2017	10
	19.32	0.55	205.294	K3 - M2		13 August 2017	10
	22.26	0.89	441.002	K3 - M2		13 August 2017	10
	22.49	0.88	445.104	K3 - M2		13 August 2017	10
	20.38	0.74	307.355	K3 - M2		13 August 2017	10
	21.14	0.85	379.865	K3 - M2		13 August 2017	10
	21.89	0.77	368.963	K3 - M2		13 August 2017	10
	21.67	0.89	417.934	K3 - M2		13 August 2017	10
	21.61	0.87	406.283	K3 - M2		13 August 2017	10
	22.21	0.91	448.889	K3 - M2		13 August 2017	10
	21.37	0.89	406.442	K3 - M2		13 August 2017	10
	21.62	0.69	322.523	K3 - M2		13 August 2017	10
	21.31	0.86	390.54	K3 - M2		13 August 2017	10
	22.32	0.85	423.455	K3 - M2		13 August 2017	10
	21.39	0.83	379.752	K3 - M2		13 August 2017	10
	21.66	0.85	398.782	K3 - M2		13 August 2017	10
	21.72	0.82	386.842	K3 - M2		13 August 2017	10
	22.24	0.96	474.833	K3 - M2		13 August 2017	10
	20.07	0.69	277.935	K3 - M2		13 August 2017	10
	21.89	0.84	402.505	K3 - M2		13 August 2017	10
	20.34	0.72	297.875	K3 - M2		13 August 2017	10
	21.48	0.84	387.568	K3 - M2		13 August 2017	10
	21.23	0.76	342.542	K3 - M2		13 August 2017	10
	21.4	0.79	361.788	K3 - M2		13 August 2017	10
	19.7	0.67	260.02	K4 - K2		13 August 2017	10
	19.56	0.67	256.338	K4 - K2		13 August 2017	10
	22.7	0.93	479.22	K4 - K2		13 August 2017	10
	20.22	0.71	290.282	K4 - K2		13 August 2017	10
	20.08	0.69	278.212	K4 - K2		13 August 2017	10
	20.61	0.7	297.34	K4 - K2		13 August 2017	10
	23.14	0.96	514.041	K4 - K2		13 August 2017	10
	19	0.62	223.82	K4 - K2		13 August 2017	10
	22.95	1.06	558.305	K4 - K2		13 August 2017	10
	22.18	0.91	447.677	K4 - K2		13 August 2017	10
	21.52	0.73	338.071	K4 - K2		13 August 2017	10
	22.22	0.84	414.732	K4 - K2		13 August 2017	10
	17.51	0.48	147.168	K4 - K2		13 August 2017	10
	20.83	0.71	308.061	K4 - K2		13 August 2017	10
	19.68	0.68	263.366	K4 - K2		13 August 2017	10
	19.92	0.58	230.148	K4 - K2		13 August 2017	10
	23.17	0.94	504.638	K4 - K2		13 August 2017	10
	23.1	0.9	480.249	K4 - K2		13 August 2017	10
	22.45	0.98	493.922	K4 - K2		13 August 2017	10
	21.34	0.74	336.993	K4 - K2		13 August 2017	10
	20.45	0.77	322.016	K4 - K2		13 August 2017	10
	18.47	0.57	194.45	K4 - K2		13 August 2017	10
	20	0.67	268	K4 - K2		13 August 2017	10
	21.23	0.72	324.513	K4 - K2		13 August 2017	10
	20.46	0.66	276.284	K4 - K2		13 August 2017	10
	20.76	0.68	293.065	K4 - K2		13 August 2017	10
	20.45	0.63	263.468	K4 - K2		13 August 2017	10
	20.45	0.73	305.288	K4 - K2		13 August 2017	10
	20.41	0.74	308.26	K4 - K2		13 August 2017	10
	21.11	0.77	343.137	K4 - K2		13 August 2017	10
	20.16	0.63	256.048	K1 - M1		15 August 2017	12
	20.93	0.77	337.31	K1 - M1		15 August 2017	12
	19.82	0.63	247.484	K1 - M1		15 August 2017	12
	23.82	0.96	544.697	K1 - M1		15 August 2017	12
	21.68	0.86	404.219	K1 - M1		15 August 2017	12
	21.25	0.76	343.188	K1 - M1		15 August 2017	12
	23.4	1.19	651.596	K1 - M1		15 August 2017	12
	21.07	0.69	306.322	K1 - M1		15 August 2017	12
	23.19	1.09	586.176	K1 - M1		15 August 2017	12
	21.86	0.82	391.845	K1 - M1		15 August 2017	12
	20	0.69	276	K1 - M1		15 August 2017	12
	20.4	0.69	287.15	K1 - M1		15 August 2017	12
	21.98	0.94	454.133	K1 - M1		15 August 2017	12
	20.14	0.64	259.597	K1 - M1		15 August 2017	12
	21.62	0.86	401.985	K1 - M1		15 August 2017	12
	21.05	0.73	323.465	K1 - M1		15 August 2017	12
	21.44	0.94	432.093	K1 - M1		15 August 2017	12
	21.95	0.79	380.624	K1 - M1		15 August 2017	12
	21.3	0.74	335.731	K1 - M1		15 August 2017	12
	20.23	0.69	282.385	K1 - M1		15 August 2017	12
	21.29	0.85	385.274	K1 - M1		15 August 2017	12
	23.21	0.97	522.543	K1 - M1		15 August 2017	12
	20.02	0.67	268.536	K1 - M1		15 August 2017	12
	20.15	0.71	288.276	K1 - M1		15 August 2017	12
	22.65	0.91	466.85	K1 - M1		15 August 2017	12
	20.23	0.69	282.385	K1 - M1		15 August 2017	12
	20.48	0.72	301.99	K1 - M1		15 August 2017	12
	19.9	0.8	316.808	K1 - M1		15 August 2017	12
	20.53	0.71	299.251	K1 - M1		15 August 2017	12
	22.19	0.86	423.461	K1 - M1		15 August 2017	12
	21.36	0.74	337.625	K2 - K1		15 August 2017	12
	16.99	0.5	144.33	K2 - K1		15 August 2017	12
	23.5	0.95	524.637	K2 - K1		15 August 2017	12
	18.32	0.55	184.592	K2 - K1		15 August 2017	12
	20.6	0.69	292.808	K2 - K1		15 August 2017	12
	19.94	0.69	274.346	K2 - K1		15 August 2017	12
	21.58	0.72	335.301	K2 - K1		15 August 2017	12
	20.82	0.74	320.77	K2 - K1		15 August 2017	12
	22.42	1.01	507.683	K2 - K1		15 August 2017	12
	19.59	0.62	237.936	K2 - K1		15 August 2017	12
	19.86	0.68	268.205	K2 - K1		15 August 2017	12
	20.33	0.62	256.252	K2 - K1		15 August 2017	12
	20.33	0.8	330.647	K2 - K1		15 August 2017	12
	19.36	0.71	266.115	K2 - K1		15 August 2017	12
	22.87	0.86	449.812	K2 - K1		15 August 2017	12
	21.59	0.69	321.628	K2 - K1		15 August 2017	12
	19.81	0.6	235.462	K2 - K1		15 August 2017	12
	19.38	0.52	195.304	K2 - K1		15 August 2017	12
	18.41	0.49	166.075	K2 - K1		15 August 2017	12
	18.64	0.52	180.674	K2 - K1		15 August 2017	12
	21.55	0.7	325.082	K2 - K1		15 August 2017	12
	21.18	0.72	322.987	K2 - K1		15 August 2017	12
	21.68	0.72	338.416	K2 - K1		15 August 2017	12
	20.73	0.72	309.408	K2 - K1		15 August 2017	12
	20.28	0.67	275.557	K2 - K1		15 August 2017	12
	20.83	0.74	321.078	K2 - K1		15 August 2017	12
	21.61	0.71	331.564	K2 - K1		15 August 2017	12
	23	0.84	444.36	K2 - K1		15 August 2017	12
	18.87	0.57	202.964	K2 - K1		15 August 2017	12
	19.61	0.65	249.959	K2 - K1		15 August 2017	12
	18.24	0.53	176.33	K3 - M2	wound eye	15 August 2017	12
	20.38	0.72	299.048	K3 - M2		15 August 2017	12
	21.38	0.75	342.828	K3 - M2		15 August 2017	12
	21.71	0.75	353.493	K3 - M2		15 August 2017	12
	22.27	0.84	416.6	K3 - M2		15 August 2017	12
	20.58	0.65	275.299	K3 - M2		15 August 2017	12
	21.87	0.76	363.506	K3 - M2		15 August 2017	12
	18.51	0.55	188.441	K3 - M2		15 August 2017	12
	20.51	0.65	273.429	K3 - M2		15 August 2017	12
	21.37	0.83	379.042	K3 - M2		15 August 2017	12
	21.78	0.76	360.52	K3 - M2		15 August 2017	12
	21.7	0.88	414.383	K3 - M2		15 August 2017	12
	22.26	0.89	441.002	K3 - M2		15 August 2017	12
	21.29	0.77	349.013	K3 - M2		15 August 2017	12
	21.6	0.9	419.904	K3 - M2		15 August 2017	12
	22.22	0.77	380.171	K3 - M2		15 August 2017	12
	21.41	0.67	307.12	K3 - M2		15 August 2017	12
	21.75	0.82	387.911	K3 - M2		15 August 2017	12
	19.84	0.59	232.239	K3 - M2		15 August 2017	12
	20.59	0.67	284.045	K3 - M2		15 August 2017	12
	23.19	1.03	553.909	K3 - M2		15 August 2017	12
	20.38	0.67	278.281	K3 - M2		15 August 2017	12
	20.19	0.71	289.422	K3 - M2		15 August 2017	12
	21.94	0.88	423.6	K3 - M2		15 August 2017	12
	22.33	0.77	383.944	K3 - M2		15 August 2017	12
	22.28	0.81	402.083	K3 - M2		15 August 2017	12
	22.46	0.71	358.161	K3 - M2		15 August 2017	12
	21.83	0.74	352.646	K3 - M2		15 August 2017	12
	22.51	0.81	410.427	K3 - M2		15 August 2017	12
	22.02	0.84	407.3	K3 - M2		15 August 2017	12
	23.84	1.05	596.763	K4 - K2		15 August 2017	12
	22.94	1.02	536.768	K4 - K2		15 August 2017	12
	20.29	0.69	284.062	K4 - K2		15 August 2017	12
	19.72	0.62	241.105	K4 - K2		15 August 2017	12
	20.14	0.7	283.934	K4 - K2		15 August 2017	12
	19.2	0.6	221.184	K4 - K2		15 August 2017	12
	22.01	0.88	426.307	K4 - K2		15 August 2017	12
	20.06	0.66	265.586	K4 - K2		15 August 2017	12
	23.98	0.99	569.29	K4 - K2		15 August 2017	12
	20.24	0.67	274.471	K4 - K2		15 August 2017	12
	22.4	0.84	421.478	K4 - K2		15 August 2017	12
	20.57	0.72	304.65	K4 - K2		15 August 2017	12
	21.82	0.74	352.323	K4 - K2		15 August 2017	12
	20.68	0.65	277.981	K4 - K2		15 August 2017	12
	21.44	0.72	330.965	K4 - K2		15 August 2017	12
	19.66	0.6	231.909	K4 - K2		15 August 2017	12
	22.58	0.94	479.265	K4 - K2		15 August 2017	12
	20.62	0.69	293.377	K4 - K2		15 August 2017	12
	17.56	0.48	148.01	K4 - K2		15 August 2017	12
	19.82	0.56	219.986	K4 - K2		15 August 2017	12
	20.46	0.62	259.539	K4 - K2		15 August 2017	12
	20.7	0.63	269.949	K4 - K2		15 August 2017	12
	19.23	0.57	210.782	K4 - K2		15 August 2017	12
	19.44	0.45	170.061	K4 - K2		15 August 2017	12
	22.17	0.84	412.867	K4 - K2		15 August 2017	12
	21.31	0.64	290.634	K4 - K2		15 August 2017	12
	20.5	0.63	264.757	K4 - K2		15 August 2017	12
	19.59	0.62	237.936	K4 - K2		15 August 2017	12
	20.28	0.63	259.105	K4 - K2		15 August 2017	12
	20.5	0.67	281.567	K4 - K2		15 August 2017	12
	20.71	0.6	257.342	K1 - M1		17 August 2017	14
	22.98	0.84	443.588	K1 - M1		17 August 2017	14
	20.51	0.72	302.875	K1 - M1		17 August 2017	14
	19.82	0.72	282.839	K1 - M1		17 August 2017	14
	22.07	0.78	379.926	K1 - M1		17 August 2017	14
	20.24	0.69	282.664	K1 - M1		17 August 2017	14
	21.02	0.8	353.472	K1 - M1		17 August 2017	14
	21.69	0.88	414.001	K1 - M1		17 August 2017	14
	20.07	0.61	245.711	K1 - M1		17 August 2017	14
	22.47	0.84	424.117	K1 - M1		17 August 2017	14
	20.59	0.61	258.608	K1 - M1		17 August 2017	14
	22.01	0.8	387.552	K1 - M1		17 August 2017	14
	21.72	0.77	363.254	K1 - M1		17 August 2017	14
	21.26	0.8	361.59	K1 - M1		17 August 2017	14
	20.32	0.68	280.774	K1 - M1		17 August 2017	14
	20.99	0.65	286.377	K1 - M1		17 August 2017	14
	20.51	0.61	256.603	K1 - M1		17 August 2017	14
	20.41	0.68	283.266	K1 - M1		17 August 2017	14
	20	0.6	240	K1 - M1		17 August 2017	14
	21.59	0.65	302.983	K1 - M1		17 August 2017	14
	21.83	0.86	409.832	K1 - M1		17 August 2017	14
	21.7	0.74	348.459	K1 - M1		17 August 2017	14
	24.41	1.08	643.516	K1 - M1		17 August 2017	14
	23.85	1.01	574.511	K1 - M1		17 August 2017	14
	22.65	0.84	430.939	K1 - M1		17 August 2017	14
	24.44	1.15	686.911	K1 - M1		17 August 2017	14
	21.85	0.7	334.196	K1 - M1		17 August 2017	14
	22.68	0.83	426.937	K1 - M1		17 August 2017	14
	22.9	0.76	398.552	K1 - M1		17 August 2017	14
	20.93	0.68	297.884	K1 - M1		17 August 2017	14
	20.85	0.74	321.695	K2 - K1		17 August 2017	14
	20.66	0.62	264.638	K2 - K1		17 August 2017	14
	20.58	0.75	317.652	K2 - K1		17 August 2017	14
	18.79	0.5	176.532	K2 - K1		17 August 2017	14
	19.89	0.6	237.367	K2 - K1		17 August 2017	14
	20.95	0.74	324.788	K2 - K1		17 August 2017	14
	19.91	0.5	198.204	K2 - K1		17 August 2017	14
	20.16	0.67	272.305	K2 - K1		17 August 2017	14
	23.39	0.84	459.557	K2 - K1		17 August 2017	14
	21.35	0.69	314.518	K2 - K1		17 August 2017	14
	22.13	0.89	435.866	K2 - K1		17 August 2017	14
	23.68	0.96	538.313	K2 - K1		17 August 2017	14
	20.68	0.7	299.364	K2 - K1		17 August 2017	14
	21.59	0.67	312.306	K2 - K1		17 August 2017	14
	20.86	0.57	248.03	K2 - K1		17 August 2017	14
	21.04	0.63	278.889	K2 - K1		17 August 2017	14
	19.1	0.57	207.942	K2 - K1		17 August 2017	14
	22.07	0.7	340.959	K2 - K1		17 August 2017	14
	20.91	0.71	310.432	K2 - K1		17 August 2017	14
	18.54	0.5	171.866	K2 - K1		17 August 2017	14
	21.61	0.71	331.564	K2 - K1		17 August 2017	14
	20.52	0.84	353.699	K2 - K1		17 August 2017	14
	21.06	0.79	350.384	K2 - K1		17 August 2017	14
	21.23	0.72	324.513	K2 - K1		17 August 2017	14
	22.39	0.76	380.997	K2 - K1		17 August 2017	14
	20.08	0.56	225.796	K2 - K1		17 August 2017	14
	20.3	0.72	296.705	K2 - K1		17 August 2017	14
	21.1	0.69	307.195	K2 - K1		17 August 2017	14
	20.2	0.7	285.628	K2 - K1		17 August 2017	14
	19.83	0.63	247.734	K2 - K1		17 August 2017	14
	17.94	0.5	160.922	K3 - M2	wound eye	17 August 2017	14
	23.54	1.01	559.673	K3 - M2		17 August 2017	14
	22.02	0.91	441.241	K3 - M2		17 August 2017	14
	20.29	0.71	292.296	K3 - M2		17 August 2017	14
	22.51	0.79	400.293	K3 - M2		17 August 2017	14
	22.24	0.84	415.479	K3 - M2		17 August 2017	14
	23.23	0.78	420.914	K3 - M2		17 August 2017	14
	22.76	0.81	419.594	K3 - M2		17 August 2017	14
	23.3	0.73	396.31	K3 - M2		17 August 2017	14
	21.78	0.74	351.033	K3 - M2		17 August 2017	14
	21.3	0.8	362.952	K3 - M2		17 August 2017	14
	21.31	0.66	299.717	K3 - M2		17 August 2017	14
	20.5	0.69	289.972	K3 - M2		17 August 2017	14
	20.04	0.55	220.881	K3 - M2		17 August 2017	14
	20.24	0.62	253.988	K3 - M2		17 August 2017	14
	22.85	0.86	449.025	K3 - M2		17 August 2017	14
	22.1	0.84	410.264	K3 - M2		17 August 2017	14
	21.81	0.72	342.487	K3 - M2		17 August 2017	14
	20.3	0.68	280.221	K3 - M2		17 August 2017	14
	22.6	0.89	454.576	K3 - M2		17 August 2017	14
	22.58	0.67	341.604	K3 - M2		17 August 2017	14
	20.84	0.69	299.671	K3 - M2		17 August 2017	14
	22.12	0.77	376.757	K3 - M2		17 August 2017	14
	19.93	0.66	262.155	K3 - M2		17 August 2017	14
	22.14	0.9	441.162	K3 - M2		17 August 2017	14
	21.9	0.82	393.28	K3 - M2		17 August 2017	14
	22.37	0.85	425.354	K3 - M2		17 August 2017	14
	21.82	0.75	357.084	K3 - M2		17 August 2017	14
	22.06	0.8	389.315	K3 - M2		17 August 2017	14
	22	0.83	401.72	K3 - M2		17 August 2017	14
	17.41	0.43	130.336	K4 - K2		17 August 2017	14
	19.12	0.55	201.066	K4 - K2		17 August 2017	14
	19.74	0.55	214.317	K4 - K2		17 August 2017	14
	20.71	0.65	278.788	K4 - K2		17 August 2017	14
	18.43	0.43	146.056	K4 - K2		17 August 2017	14
	20.15	0.72	292.336	K4 - K2		17 August 2017	14
	22.87	0.82	428.89	K4 - K2		17 August 2017	14
	22.1	0.64	312.582	K4 - K2		17 August 2017	14
	20.55	0.6	253.381	K4 - K2		17 August 2017	14
	23.4	0.92	503.755	K4 - K2		17 August 2017	14
	20.67	0.6	256.349	K4 - K2		17 August 2017	14
	19.45	0.5	189.151	K4 - K2		17 August 2017	14
	24.16	0.96	560.357	K4 - K2		17 August 2017	14
	20.31	0.51	210.373	K4 - K2		17 August 2017	14
	20.69	0.62	265.407	K4 - K2		17 August 2017	14
	20.28	0.55	226.203	K4 - K2		17 August 2017	14
	21.89	0.75	359.379	K4 - K2		17 August 2017	14
	22.85	0.86	449.025	K4 - K2		17 August 2017	14
	19.94	0.57	226.634	K4 - K2		17 August 2017	14
	21.9	0.81	388.484	K4 - K2		17 August 2017	14
	22.62	0.8	409.332	K4 - K2		17 August 2017	14
	20.45	0.6	250.921	K4 - K2		17 August 2017	14
	23.5	0.87	480.457	K4 - K2		17 August 2017	14
	19.92	0.62	246.02	K4 - K2		17 August 2017	14
	19.37	0.62	232.622	K4 - K2		17 August 2017	14
	20.72	0.62	266.177	K4 - K2		17 August 2017	14
	19.81	0.5	196.218	K4 - K2		17 August 2017	14
	21.29	0.54	244.763	K4 - K2		17 August 2017	14
	20.08	0.6	241.924	K4 - K2		17 August 2017	14
	19.83	0.6	235.937	K4 - K2		17 August 2017	14
	20.15	0.69	280.156	K1 - M1		19 August 2019	16
	22.39	0.78	391.023	K1 - M1		19 August 2019	16
	22.38	0.69	345.596	K1 - M1		19 August 2019	16
	23.13	0.89	476.147	K1 - M1		19 August 2019	16
	21.04	0.64	283.316	K1 - M1		19 August 2019	16
	24.33	1.01	597.868	K1 - M1		19 August 2019	16
	19.89	0.61	241.323	K1 - M1		19 August 2019	16
	22.07	0.84	409.151	K1 - M1		19 August 2019	16
	19.49	0.64	243.11	K1 - M1		19 August 2019	16
	22.19	0.7	344.677	K1 - M1		19 August 2019	16
	21.4	0.67	306.833	K1 - M1		19 August 2019	16
	23.32	0.87	473.125	K1 - M1		19 August 2019	16
	19.54	0.6	229.087	K1 - M1		19 August 2019	16
	23.47	0.76	418.639	K1 - M1		19 August 2019	16
	22	0.82	396.88	K1 - M1		19 August 2019	16
	21.98	0.67	323.691	K1 - M1		19 August 2019	16
	21.85	0.72	343.744	K1 - M1		19 August 2019	16
	21.64	0.79	369.949	K1 - M1		19 August 2019	16
	23.82	0.89	504.979	K1 - M1		19 August 2019	16
	25.37	1.14	733.746	K1 - M1		19 August 2019	16
	21.82	0.74	352.323	K1 - M1		19 August 2019	16
	20.98	0.6	264.096	K1 - M1		19 August 2019	16
	22.15	0.75	367.967	K1 - M1		19 August 2019	16
	19.95	0.64	254.722	K1 - M1		19 August 2019	16
	22.17	0.86	422.698	K1 - M1		19 August 2019	16
	20.94	0.73	320.093	K1 - M1		19 August 2019	16
	23.85	1.04	591.575	K1 - M1		19 August 2019	16
	21.94	0.89	428.414	K1 - M1		19 August 2019	16
	20.33	0.63	260.385	K1 - M1		19 August 2019	16
	21.55	0.69	320.438	K1 - M1		19 August 2019	16
	21.31	0.77	349.669	K2 - K1		19 August 2019	16
	21.3	0.71	322.12	K2 - K1		19 August 2019	16
	19.31	0.54	201.353	K2 - K1		19 August 2019	16
	20.79	0.72	311.201	K2 - K1		19 August 2019	16
	20.29	0.55	226.426	K2 - K1		19 August 2019	16
	19.17	0.49	180.07	K2 - K1		19 August 2019	16
	21.17	0.71	318.2	K2 - K1		19 August 2019	16
	21.65	0.76	356.229	K2 - K1		19 August 2019	16
	21.06	0.61	270.549	K2 - K1		19 August 2019	16
	20.57	0.72	304.65	K2 - K1		19 August 2019	16
	22.93	0.92	483.722	K2 - K1		19 August 2019	16
	20.44	0.69	288.278	K2 - K1		19 August 2019	16
	23.67	0.84	470.626	K2 - K1		19 August 2019	16
	19.74	0.57	222.111	K2 - K1		19 August 2019	16
	21.59	0.62	288.999	K2 - K1		19 August 2019	16
	21.27	0.64	289.544	K2 - K1		19 August 2019	16
	21.43	0.62	284.732	K2 - K1		19 August 2019	16
	21.91	0.65	312.031	K2 - K1		19 August 2019	16
	21.41	0.67	307.12	K2 - K1		19 August 2019	16
	21.47	0.65	299.625	K2 - K1		19 August 2019	16
	23.7	0.86	483.053	K2 - K1		19 August 2019	16
	19.64	0.47	181.293	K2 - K1		19 August 2019	16
	21.27	0.77	348.358	K2 - K1		19 August 2019	16
	19.95	0.47	187.061	K2 - K1		19 August 2019	16
	21.05	0.56	248.137	K2 - K1		19 August 2019	16
	21.37	0.72	328.807	K2 - K1		19 August 2019	16
	19.81	0.74	290.403	K2 - K1		19 August 2019	16
	20.88	0.63	274.664	K2 - K1		19 August 2019	16
	21.64	0.74	346.534	K2 - K1		19 August 2019	16
	20.18	0.55	223.978	K2 - K1		19 August 2019	16
	17.99	0.47	237.451	K3 - M2	wound eye	19 August 2019	16
	19.57	0.62	354.211	K3 - M2		19 August 2019	16
	21.31	0.78	372.003	K3 - M2		19 August 2019	16
	21.7	0.79	372.336	K3 - M2		19 August 2019	16
	21.44	0.81	372.336	K3 - M2		19 August 2019	16
	23.67	0.95	532.255	K3 - M2		19 August 2019	16
	22.65	0.81	415.548	K3 - M2		19 August 2019	16
	22.6	0.9	459.684	K3 - M2		19 August 2019	16
	21.78	0.74	351.033	K3 - M2		19 August 2019	16
	21.16	0.69	308.944	K3 - M2		19 August 2019	16
	23.09	0.91	485.165	K3 - M2		19 August 2019	16
	22.57	0.77	392.242	K3 - M2		19 August 2019	16
	23.54	0.94	520.884	K3 - M2		19 August 2019	16
	23.29	0.79	428.515	K3 - M2		19 August 2019	16
	22.34	0.88	439.187	K3 - M2		19 August 2019	16
	22.4	0.85	426.496	K3 - M2		19 August 2019	16
	23.5	1.04	574.34	K3 - M2		19 August 2019	16
	22.88	0.91	476.38	K3 - M2		19 August 2019	16
	22.77	0.81	419.963	K3 - M2		19 August 2019	16
	22.67	0.77	395.725	K3 - M2		19 August 2019	16
	20.2	0.57	232.583	K3 - M2		19 August 2019	16
	20.69	0.72	308.215	K3 - M2		19 August 2019	16
	23.68	0.89	499.061	K3 - M2		19 August 2019	16
	20.56	0.79	499.061	K3 - M2		19 August 2019	16
	23.38	0.91	333.944	K3 - M2		19 August 2019	16
	22.58	0.91	463.969	K3 - M2		19 August 2019	16
	23.77	0.84	474.611	K3 - M2		19 August 2019	16
	22.58	0.8	407.885	K3 - M2		19 August 2019	16
	20.93	0.67	293.503	K3 - M2		19 August 2019	16
	19.94	0.61	242.538	K3 - M2		19 August 2019	16
	19.42	0.57	214.968	K4 - K2		19 August 2019	16
	24.19	1.06	620.265	K4 - K2		19 August 2019	16
	22.83	0.86	448.24	K4 - K2		19 August 2019	16
	19.91	0.57	225.953	K4 - K2		19 August 2019	16
	17.31	0.45	134.836	K4 - K2		19 August 2019	16
	25.25	1.07	682.192	K4 - K2		19 August 2019	16
	19.81	0.54	211.915	K4 - K2		19 August 2019	16
	21.47	0.67	308.844	K4 - K2		19 August 2019	16
	19.59	0.57	218.748	K4 - K2		19 August 2019	16
	22.34	0.81	404.251	K4 - K2		19 August 2019	16
	20.71	0.68	291.655	K4 - K2		19 August 2019	16
	23.27	0.94	509.003	K4 - K2		19 August 2019	16
	20.49	0.66	277.094	K4 - K2		19 August 2019	16
	20.32	0.64	264.258	K4 - K2		19 August 2019	16
	20.18	0.71	289.135	K4 - K2		19 August 2019	16
	20.78	0.65	280.675	K4 - K2		19 August 2019	16
	22.05	0.74	359.79	K4 - K2		19 August 2019	16
	20.29	0.62	255.244	K4 - K2		19 August 2019	16
	20.5	0.6	252.15	K4 - K2		19 August 2019	16
	22.12	0.81	396.328	K4 - K2		19 August 2019	16
	20.64	0.73	310.987	K4 - K2		19 August 2019	16
	22.91	0.83	435.641	K4 - K2		19 August 2019	16
	21.13	0.64	285.745	K4 - K2		19 August 2019	16
	20.8	0.62	268.237	K4 - K2		19 August 2019	16
	21.6	0.69	321.926	K4 - K2		19 August 2019	16
	23.75	0.97	547.141	K4 - K2		19 August 2019	16
	19.45	0.53	200.5	K4 - K2		19 August 2019	16
	19.54	0.52	198.542	K4 - K2		19 August 2019	16
	20.12	0.6	242.889	K4 - K2		19 August 2019	16
	18.74	0.45	158.034	K4 - K2		19 August 2019	16
	23.24	0.97	523.895	K1 - M1		21 August 2017	18
	23.79	0.98	554.645	K1 - M1		21 August 2017	18
	21.67	0.74	347.496	K1 - M1		21 August 2017	18
	20.96	0.56	246.02	K1 - M1		21 August 2017	18
	22.32	0.8	398.546	K1 - M1		21 August 2017	18
	22.49	0.86	434.988	K1 - M1		21 August 2017	18
	22.02	0.82	397.602	K1 - M1		21 August 2017	18
	23	0.86	454.94	K1 - M1		21 August 2017	18
	23.24	0.85	459.083	K1 - M1		21 August 2017	18
	20.52	0.68	286.328	K1 - M1		21 August 2017	18
	22.02	0.82	397.602	K1 - M1		21 August 2017	18
	22.73	0.79	408.156	K1 - M1		21 August 2017	18
	21.54	0.68	315.501	K1 - M1		21 August 2017	18
	20.77	0.71	306.289	K1 - M1		21 August 2017	18
	22.85	0.89	464.689	K1 - M1		21 August 2017	18
	23.88	1.06	604.47	K1 - M1		21 August 2017	18
	21.57	0.73	339.643	K1 - M1		21 August 2017	18
	20.14	0.75	304.215	K1 - M1		21 August 2017	18
	20.64	0.64	272.646	K1 - M1		21 August 2017	18
	20.81	0.82	355.106	K1 - M1		21 August 2017	18
	20.84	0.77	334.415	K1 - M1		21 August 2017	18
	20.7	0.69	295.658	K1 - M1		21 August 2017	18
	22.15	0.86	421.935	K1 - M1		21 August 2017	18
	23.04	1.01	536.15	K1 - M1		21 August 2017	18
	23.87	1.12	638.15	K1 - M1		21 August 2017	18
	23.23	1.05	566.615	K1 - M1		21 August 2017	18
	20.66	0.64	273.175	K1 - M1		21 August 2017	18
	22.32	0.77	383.6	K1 - M1		21 August 2017	18
	24.49	1.18	707.717	K1 - M1		21 August 2017	18
	25.24	1.29	821.804	K1 - M1		21 August 2017	18
	21.02	0.77	340.217	K2 - K1		21 August 2017	18
	20.32	0.69	284.903	K2 - K1		21 August 2017	18
	21.21	0.85	382.384	K2 - K1		21 August 2017	18
	20.23	0.62	253.737	K2 - K1		21 August 2017	18
	21.43	0.76	349.026	K2 - K1		21 August 2017	18
	20.71	0.72	308.811	K2 - K1		21 August 2017	18
	23.03	0.79	419.001	K2 - K1		21 August 2017	18
	19.94	0.71	282.299	K2 - K1		21 August 2017	18
	21.74	0.74	349.744	K2 - K1		21 August 2017	18
	21.92	0.8	384.389	K2 - K1		21 August 2017	18
	20.81	0.65	281.486	K2 - K1		21 August 2017	18
	21.89	0.77	368.963	K2 - K1		21 August 2017	18
	21.4	0.84	384.686	K2 - K1		21 August 2017	18
	21.69	0.83	390.479	K2 - K1		21 August 2017	18
	21.75	0.86	406.834	K2 - K1		21 August 2017	18
	23.2	0.91	489.798	K2 - K1		21 August 2017	18
	21	0.72	317.52	K2 - K1		21 August 2017	18
	20.37	0.61	253.112	K2 - K1		21 August 2017	18
	21.06	0.81	359.254	K2 - K1		21 August 2017	18
	24.21	1.28	750.239	K2 - K1		21 August 2017	18
	20.32	0.66	272.516	K2 - K1		21 August 2017	18
	21.18	0.64	287.099	K2 - K1		21 August 2017	18
	21.89	0.79	378.546	K2 - K1		21 August 2017	18
	20.67	0.57	243.532	K2 - K1		21 August 2017	18
	19.94	0.53	210.73	K2 - K1		21 August 2017	18
	19.07	0.48	174.559	K2 - K1		21 August 2017	18
	21.92	0.97	466.072	K2 - K1		21 August 2017	18
	23.54	0.96	531.966	K2 - K1		21 August 2017	18
	20.81	0.74	320.462	K2 - K1		21 August 2017	18
	20.46	0.81	339.075	K2 - K1		21 August 2017	18
	18.33	0.46	431.279	K3 - M2	wound eye	21 August 2017	18
	21.77	0.91	334.156	K3 - M2		21 August 2017	18
	21.25	0.74	494.969	K3 - M2		21 August 2017	18
	23.07	0.93	453.602	K3 - M2		21 August 2017	18
	22.45	0.9	453.602	K3 - M2		21 August 2017	18
	21.17	0.93	416.797	K3 - M2		21 August 2017	18
	21.54	0.74	343.339	K3 - M2		21 August 2017	18
	22.92	1.01	530.58	K3 - M2		21 August 2017	18
	23.7	0.98	550.456	K3 - M2		21 August 2017	18
	22.05	0.78	379.238	K3 - M2		21 August 2017	18
	22.52	0.8	405.72	K3 - M2		21 August 2017	18
	22.11	0.8	391.082	K3 - M2		21 August 2017	18
	21.21	0.79	355.393	K3 - M2		21 August 2017	18
	20.14	0.55	223.091	K3 - M2		21 August 2017	18
	22.61	0.82	419.194	K3 - M2		21 August 2017	18
	20.1	0.6	242.406	K3 - M2		21 August 2017	18
	21.8	0.9	427.716	K3 - M2		21 August 2017	18
	22.41	0.79	396.744	K3 - M2		21 August 2017	18
	20.26	0.69	283.223	K3 - M2		21 August 2017	18
	20.91	0.94	410.994	K3 - M2		21 August 2017	18
	22.13	0.74	362.405	K3 - M2		21 August 2017	18
	22.55	0.83	422.057	K3 - M2		21 August 2017	18
	21.39	0.82	375.176	K3 - M2		21 August 2017	18
	22.38	0.84	375.176	K3 - M2		21 August 2017	18
	22.7	0.77	420.726	K3 - M2		21 August 2017	18
	22.59	0.92	469.483	K3 - M2		21 August 2017	18
	24.56	1.11	669.545	K3 - M2		21 August 2017	18
	23.46	0.92	496.396	K3 - M2		21 August 2017	18
	22.98	0.94	443.149	K3 - M2		21 August 2017	18
	22.7	0.86	443.149	K3 - M2		21 August 2017	18
	22.63	0.81	414.815	K4 - K2		21 August 2017	18
	23.81	0.96	544.239	K4 - K2		21 August 2017	18
	19.71	0.6	233.09	K4 - K2		21 August 2017	18
	20.29	0.74	304.646	K4 - K2		21 August 2017	18
	20.16	0.65	264.177	K4 - K2		21 August 2017	18
	20.71	0.67	287.366	K4 - K2		21 August 2017	18
	20.36	0.68	281.88	K4 - K2		21 August 2017	18
	24.86	1.13	698.362	K4 - K2		21 August 2017	18
	21.41	0.77	352.959	K4 - K2		21 August 2017	18
	20.42	0.67	279.374	K4 - K2		21 August 2017	18
	23.59	0.98	545.358	K4 - K2		21 August 2017	18
	23.4	1	547.56	K4 - K2		21 August 2017	18
	21.26	0.81	366.11	K4 - K2		21 August 2017	18
	23.55	1.04	576.787	K4 - K2		21 August 2017	18
	20.52	0.69	290.539	K4 - K2		21 August 2017	18
	23.05	0.86	456.92	K4 - K2		21 August 2017	18
	20.42	0.63	262.695	K4 - K2		21 August 2017	18
	20.11	0.71	287.133	K4 - K2		21 August 2017	18
	21.14	0.74	330.706	K4 - K2		21 August 2017	18
	19.84	0.54	212.558	K4 - K2		21 August 2017	18
	20.54	0.77	324.857	K4 - K2		21 August 2017	18
	19.59	0.56	214.91	K4 - K2		21 August 2017	18
	20.52	0.64	269.485	K4 - K2		21 August 2017	18
	22.66	0.97	498.071	K4 - K2		21 August 2017	18
	21.02	0.67	296.033	K4 - K2		21 August 2017	18
	20.95	0.74	324.788	K4 - K2		21 August 2017	18
	18.66	0.62	215.881	K4 - K2		21 August 2017	18
	20.79	0.69	298.235	K4 - K2		21 August 2017	18
	18.13	0.43	141.34	K4 - K2		21 August 2017	18
	20.54	0.74	312.2	K4 - K2		21 August 2017	18
	21.85	0.85	405.809	K1 - M1		23 August 2017	20
	22.51	0.86	435.762	K1 - M1		23 August 2017	20
	22.57	1.01	514.499	K1 - M1		23 August 2017	20
	24.44	1.18	704.83	K1 - M1		23 August 2017	20
	21.78	0.86	407.957	K1 - M1		23 August 2017	20
	23.41	1.11	608.311	K1 - M1		23 August 2017	20
	22.67	0.9	462.536	K1 - M1		23 August 2017	20
	25.86	1.37	916.173	K1 - M1		23 August 2017	20
	23.61	0.96	535.135	K1 - M1		23 August 2017	20
	21.57	0.86	400.128	K1 - M1		23 August 2017	20
	22.51	0.84	425.628	K1 - M1		23 August 2017	20
	23.18	0.89	554.132	K1 - M1		23 August 2017	20
	21.54	0.89	323.465	K1 - M1		23 August 2017	20
	23.54	1	369.849	K1 - M1		23 August 2017	20
	21.05	0.73	318.888	K1 - M1		23 August 2017	20
	22.06	0.76	276.276	K1 - M1		23 August 2017	20
	20.62	0.75	306.645	K1 - M1		23 August 2017	20
	20.01	0.69	435.107	K1 - M1		23 August 2017	20
	20.93	0.7	503.325	K1 - M1		23 August 2017	20
	21.63	0.93	447.956	K1 - M1		23 August 2017	20
	23.39	0.92	387.592	K1 - M1		23 August 2017	20
	21.83	0.94	288.847	K1 - M1		23 August 2017	20
	22.15	0.79	513.827	K1 - M1		23 August 2017	20
	20.92	0.66	361.45	K1 - M1		23 August 2017	20
	23.38	0.94	392.144	K1 - M1		23 August 2017	20
	21.39	0.79	305.247	K1 - M1		23 August 2017	20
	22.14	0.8	556.878	K1 - M1		23 August 2017	20
	20.31	0.74	702.292	K1 - M1		23 August 2017	20
	23.14	1.04	388.254	K1 - M1		23 August 2017	20
	24.5	1.17	608.559	K1 - M1		23 August 2017	20
	20.77	0.9	388.254	K2 - K1		23 August 2017	20
	23.31	1.12	608.559	K2 - K1		23 August 2017	20
	23.87	1.32	752.106	K2 - K1		23 August 2017	20
	22.51	0.91	461.097	K2 - K1		23 August 2017	20
	21.79	0.9	427.324	K2 - K1		23 August 2017	20
	21.77	0.9	426.54	K2 - K1		23 August 2017	20
	18.78	0.64	225.721	K2 - K1		23 August 2017	20
	21.64	0.81	379.315	K2 - K1		23 August 2017	20
	20.28	0.77	316.684	K2 - K1		23 August 2017	20
	20.4	0.7	291.312	K2 - K1		23 August 2017	20
	21.64	0.89	416.778	K2 - K1		23 August 2017	20
	22.65	0.86	441.199	K2 - K1		23 August 2017	20
	20.66	0.79	337.2	K2 - K1		23 August 2017	20
	20.83	0.79	342.772	K2 - K1		23 August 2017	20
	19.31	0.74	275.928	K2 - K1		23 August 2017	20
	20.13	0.69	279.6	K2 - K1		23 August 2017	20
	21.21	0.9	404.878	K2 - K1		23 August 2017	20
	20.92	0.85	371.999	K2 - K1		23 August 2017	20
	22.04	0.87	422.613	K2 - K1		23 August 2017	20
	20.85	0.89	386.903	K2 - K1		23 August 2017	20
	22.04	0.78	378.894	K2 - K1		23 August 2017	20
	19.88	0.61	241.081	K2 - K1		23 August 2017	20
	21.2	0.84	377.53	K2 - K1		23 August 2017	20
	19.1	0.67	244.423	K2 - K1		23 August 2017	20
	21.69	0.84	395.183	K2 - K1		23 August 2017	20
	21.26	0.76	343.511	K2 - K1		23 August 2017	20
	24	1.03	593.28	K2 - K1		23 August 2017	20
	18.7	0.52	181.839	K2 - K1		23 August 2017	20
	21.7	0.75	353.168	K2 - K1		23 August 2017	20
	21.19	0.8	359.213	K2 - K1		23 August 2017	20
	22.62	1.06	542.364	K3 - M2		23 August 2017	20
	22.9	1.11	582.095	K3 - M2		23 August 2017	20
	21.99	1.08	522.245	K3 - M2		23 August 2017	20
	18.22	0.52	172.624	K3 - M2	wound eye	23 August 2017	20
	22.84	0.88	459.066	K3 - M2		23 August 2017	20
	24.34	1.28	758.318	K3 - M2		23 August 2017	20
	21.34	0.86	391.64	K3 - M2		23 August 2017	20
	23.03	1.05	556.9	K3 - M2		23 August 2017	20
	23.17	1.04	558.323	K3 - M2		23 August 2017	20
	22.19	0.98	482.548	K3 - M2		23 August 2017	20
	22.01	0.95	460.218	K3 - M2		23 August 2017	20
	21.76	0.97	459.293	K3 - M2		23 August 2017	20
	22.89	1.06	555.389	K3 - M2		23 August 2017	20
	23.37	1.13	617.157	K3 - M2		23 August 2017	20
	21.7	0.84	395.548	K3 - M2		23 August 2017	20
	21.86	0.95	453.967	K3 - M2		23 August 2017	20
	22.22	0.9	444.356	K3 - M2		23 August 2017	20
	22.3	0.94	467.453	K3 - M2		23 August 2017	20
	23.31	1.08	586.825	K3 - M2		23 August 2017	20
	19.87	0.62	244.786	K3 - M2		23 August 2017	20
	22.02	1	484.88	K3 - M2		23 August 2017	20
	22.01	1.03	498.973	K3 - M2		23 August 2017	20
	23.33	1.01	549.732	K3 - M2		23 August 2017	20
	21.5	0.87	402.157	K3 - M2		23 August 2017	20
	19.43	0.7	264.267	K3 - M2		23 August 2017	20
	21.88	0.84	402.137	K3 - M2		23 August 2017	20
	22.94	0.89	468.357	K3 - M2		23 August 2017	20
	21.31	0.81	367.834	K3 - M2		23 August 2017	20
	21.78	0.93	441.163	K3 - M2		23 August 2017	20
	22.12	0.91	445.258	K3 - M2		23 August 2017	20
	21.26	0.89	402.269	K4 - K2		23 August 2017	20
	23.2	1.08	581.299	K4 - K2		23 August 2017	20
	21.86	0.92	439.631	K4 - K2		23 August 2017	20
	21.07	0.88	390.672	K4 - K2		23 August 2017	20
	20.37	0.77	319.501	K4 - K2		23 August 2017	20
	22.81	1.2	624.355	K4 - K2		23 August 2017	20
	20.56	0.94	397.351	K4 - K2		23 August 2017	20
	20.13	0.69	279.6	K4 - K2		23 August 2017	20
	22.28	0.96	476.542	K4 - K2		23 August 2017	20
	16.98	0.5	144.16	K4 - K2		23 August 2017	20
	19.56	0.74	283.119	K4 - K2		23 August 2017	20
	24.29	1.23	725.705	K4 - K2		23 August 2017	20
	22.83	1.08	562.906	K4 - K2		23 August 2017	20
	21.62	0.99	462.75	K4 - K2		23 August 2017	20
	23.64	1.06	592.381	K4 - K2		23 August 2017	20
	22.26	1.04	515.328	K4 - K2		23 August 2017	20
	20.35	0.89	368.569	K4 - K2		23 August 2017	20
	21.11	0.83	369.875	K4 - K2		23 August 2017	20
	20.43	0.84	350.603	K4 - K2		23 August 2017	20
	20.65	0.81	345.402	K4 - K2		23 August 2017	20
	19.91	0.77	305.234	K4 - K2		23 August 2017	20
	19.08	0.69	251.192	K4 - K2		23 August 2017	20
	20.51	0.77	323.908	K4 - K2		23 August 2017	20
	21.24	0.82	369.933	K4 - K2		23 August 2017	20
	24.26	1.28	753.341	K4 - K2		23 August 2017	20
	19.93	0.83	329.68	K4 - K2		23 August 2017	20
	20.05	0.74	297.482	K4 - K2		23 August 2017	20
	21.22	0.96	432.277	K4 - K2		23 August 2017	20
	19.62	0.74	284.859	K4 - K2		23 August 2017	20
	19.49	0.84	319.082	K4 - K2		23 August 2017	20
	22.96	0.95	500.804	K1 - M1		25 August 2017	22
	23.72	0.93	523.254	K1 - M1		25 August 2017	22
	22.78	1.21	627.903	K1 - M1		25 August 2017	22
	20.19	0.59	240.505	K1 - M1		25 August 2017	22
	22.39	0.74	370.971	K1 - M1		25 August 2017	22
	21.95	0.79	380.624	K1 - M1		25 August 2017	22
	21.43	0.69	316.879	K1 - M1		25 August 2017	22
	22.28	0.84	416.975	K1 - M1		25 August 2017	22
	21.68	0.86	404.219	K1 - M1		25 August 2017	22
	22.27	0.84	416.6	K1 - M1		25 August 2017	22
	19.67	0.67	259.229	K1 - M1		25 August 2017	22
	22.91	0.96	503.873	K1 - M1		25 August 2017	22
	21.49	0.86	397.165	K1 - M1		25 August 2017	22
	21.6	0.83	387.245	K1 - M1		25 August 2017	22
	21.87	0.76	363.506	K1 - M1		25 August 2017	22
	22.37	0.87	435.363	K1 - M1		25 August 2017	22
	22.56	0.89	452.969	K1 - M1		25 August 2017	22
	20.93	0.75	328.549	K1 - M1		25 August 2017	22
	22.7	0.82	422.538	K1 - M1		25 August 2017	22
	25.57	1.35	882.664	K1 - M1		25 August 2017	22
	23.43	0.99	543.475	K1 - M1		25 August 2017	22
	22.83	0.9	469.088	K1 - M1		25 August 2017	22
	20.53	0.63	265.533	K1 - M1		25 August 2017	22
	20.7	0.84	359.932	K1 - M1		25 August 2017	22
	21.32	0.73	331.816	K1 - M1		25 August 2017	22
	20.9	0.68	297.031	K1 - M1		25 August 2017	22
	21.02	0.67	296.033	K1 - M1		25 August 2017	22
	24.54	1.17	704.588	K1 - M1		25 August 2017	22
	24.32	1.06	626.95	K1 - M1		25 August 2017	22
	19.71	0.61	236.975	K2 - K1		25 August 2017	22
	21.03	0.7	309.583	K2 - K1		25 August 2017	22
	19.43	0.6	226.515	K2 - K1		25 August 2017	22
	21.88	0.9	430.861	K2 - K1		25 August 2017	22
	18.7	0.52	181.839	K2 - K1		25 August 2017	22
	20.66	0.7	298.785	K2 - K1		25 August 2017	22
	21.34	0.75	341.547	K2 - K1		25 August 2017	22
	21.67	0.74	347.496	K2 - K1		25 August 2017	22
	21.14	0.81	361.989	K2 - K1		25 August 2017	22
	21.49	0.84	387.929	K2 - K1		25 August 2017	22
	21.77	0.74	350.71	K2 - K1		25 August 2017	22
	21.16	0.72	322.377	K2 - K1		25 August 2017	22
	21.52	0.75	347.333	K2 - K1		25 August 2017	22
	23.4	0.91	498.28	K2 - K1		25 August 2017	22
	24.1	1.03	598.234	K2 - K1		25 August 2017	22
	21.61	0.88	410.953	K2 - K1		25 August 2017	22
	22.4	0.86	431.514	K2 - K1		25 August 2017	22
	20.92	0.73	319.482	K2 - K1		25 August 2017	22
	20.18	0.66	268.773	K2 - K1		25 August 2017	22
	21.78	0.8	379.495	K2 - K1		25 August 2017	22
	23.27	0.98	530.663	K2 - K1		25 August 2017	22
	21.42	0.79	362.465	K2 - K1		25 August 2017	22
	20.95	0.64	280.898	K2 - K1		25 August 2017	22
	20.52	0.65	273.696	K2 - K1		25 August 2017	22
	20.74	0.64	275.294	K2 - K1		25 August 2017	22
	21.99	0.8	386.848	K2 - K1		25 August 2017	22
	22.56	0.83	422.431	K2 - K1		25 August 2017	22
	19.98	0.57	227.544	K2 - K1		25 August 2017	22
	21.4	0.76	348.05	K2 - K1		25 August 2017	22
	19.77	0.62	242.329	K2 - K1		25 August 2017	22
	22.96	0.95	500.804	K3 - M2		25 August 2017	22
	18.19	0.44	145.585	K3 - M2	wound eye	25 August 2017	22
	22.51	0.86	435.762	K3 - M2		25 August 2017	22
	21.95	0.87	419.168	K3 - M2		25 August 2017	22
	22.83	0.85	443.028	K3 - M2		25 August 2017	22
	23.74	0.93	524.136	K3 - M2		25 August 2017	22
	22.82	0.8	416.602	K3 - M2		25 August 2017	22
	22.8	0.89	462.658	K3 - M2		25 August 2017	22
	24.44	1.04	621.206	K3 - M2		25 August 2017	22
	22.43	0.96	482.981	K3 - M2		25 August 2017	22
	20.11	0.64	258.824	K3 - M2		25 August 2017	22
	22.86	0.92	480.773	K3 - M2		25 August 2017	22
	21.49	0.78	360.22	K3 - M2		25 August 2017	22
	22.97	0.92	485.411	K3 - M2		25 August 2017	22
	20.85	0.73	317.347	K3 - M2		25 August 2017	22
	24.88	1.11	687.106	K3 - M2		25 August 2017	22
	23.63	0.89	496.955	K3 - M2		25 August 2017	22
	20.06	0.64	257.538	K3 - M2		25 August 2017	22
	21.83	0.8	381.239	K3 - M2		25 August 2017	22
	21.76	0.72	340.918	K3 - M2		25 August 2017	22
	23.49	0.8	441.424	K3 - M2		25 August 2017	22
	22.57	0.94	478.841	K3 - M2		25 August 2017	22
	22.64	0.86	440.81	K3 - M2		25 August 2017	22
	22.34	0.8	399.26	K3 - M2		25 August 2017	22
	21.65	0.9	421.85	K3 - M2		25 August 2017	22
	23.04	1.06	562.692	K3 - M2		25 August 2017	22
	23.66	1.03	576.589	K3 - M2		25 August 2017	22
	21.79	0.76	360.851	K3 - M2		25 August 2017	22
	20.69	0.67	286.811	K3 - M2		25 August 2017	22
	23.05	0.89	472.859	K3 - M2		25 August 2017	22
	21.71	0.82	386.486	K4 - K2		25 August 2017	22
	25.3	1.25	800.113	K4 - K2		25 August 2017	22
	22.07	0.86	418.893	K4 - K2		25 August 2017	22
	20.71	0.72	308.811	K4 - K2		25 August 2017	22
	20.87	0.72	313.601	K4 - K2		25 August 2017	22
	19.4	0.59	222.052	K4 - K2		25 August 2017	22
	19.71	0.62	240.86	K4 - K2		25 August 2017	22
	19.38	0.6	225.351	K4 - K2		25 August 2017	22
	21.45	0.69	317.471	K4 - K2		25 August 2017	22
	21.24	0.77	347.376	K4 - K2		25 August 2017	22
	22.3	0.9	447.561	K4 - K2		25 August 2017	22
	17.26	0.38	113.205	K4 - K2		25 August 2017	22
	23.61	1.11	618.75	K4 - K2		25 August 2017	22
	22.57	0.86	438.088	K4 - K2		25 August 2017	22
	19.36	0.58	217.39	K4 - K2		25 August 2017	22
	21.98	0.91	439.64	K4 - K2		25 August 2017	22
	20.35	0.72	298.168	K4 - K2		25 August 2017	22
	22.4	0.94	471.654	K4 - K2		25 August 2017	22
	20.98	0.94	413.751	K4 - K2		25 August 2017	22
	21.19	0.74	332.272	K4 - K2		25 August 2017	22
	21.85	0.77	367.615	K4 - K2		25 August 2017	22
	19.9	0.67	265.327	K4 - K2		25 August 2017	22
	23.89	1.15	656.342	K4 - K2		25 August 2017	22
	21.17	0.72	322.682	K4 - K2		25 August 2017	22
	20.67	0.7	299.074	K4 - K2		25 August 2017	22
	21.31	0.77	349.669	K4 - K2		25 August 2017	22
	23.86	1.16	660.388	K4 - K2		25 August 2017	22
	19.54	0.57	217.633	K4 - K2		25 August 2017	22
	20.66	0.71	303.053	K4 - K2		25 August 2017	22
	20.07	0.69	277.935	K4 - K2		25 August 2017	22
	22.81	0.93	483.875	K1 - M1		27 August 2017	24
	23.46	0.84	462.312	K1 - M1		27 August 2017	24
	20.72	0.63	270.471	K1 - M1		27 August 2017	24
	22.3	0.81	402.805	K1 - M1		27 August 2017	24
	22.49	0.77	389.466	K1 - M1		27 August 2017	24
	20.48	0.74	310.378	K1 - M1		27 August 2017	24
	23.97	1.06	609.035	K1 - M1		27 August 2017	24
	22.45	0.87	438.482	K1 - M1		27 August 2017	24
	21.51	0.86	397.905	K1 - M1		27 August 2017	24
	24.97	1.14	710.791	K1 - M1		27 August 2017	24
	22.69	0.84	432.462	K1 - M1		27 August 2017	24
	23.36	0.95	518.405	K1 - M1		27 August 2017	24
	24.53	1.03	619.773	K1 - M1		27 August 2017	24
	20.62	0.6	255.111	K1 - M1		27 August 2017	24
	21.37	0.72	328.807	K1 - M1		27 August 2017	24
	24.86	1.17	723.083	K1 - M1		27 August 2017	24
	22.18	0.74	364.045	K1 - M1		27 August 2017	24
	23.83	1.05	596.262	K1 - M1		27 August 2017	24
	21.85	0.8	381.938	K1 - M1		27 August 2017	24
	26.11	1.39	947.608	K1 - M1		27 August 2017	24
	23.97	0.93	534.342	K1 - M1		27 August 2017	24
	21.72	0.72	339.666	K1 - M1		27 August 2017	24
	22.71	0.83	428.068	K1 - M1		27 August 2017	24
	20.72	0.67	287.643	K1 - M1		27 August 2017	24
	22.31	0.81	403.166	K1 - M1		27 August 2017	24
	23.71	0.93	522.813	K1 - M1		27 August 2017	24
	21.15	0.69	308.653	K1 - M1		27 August 2017	24
	23.13	0.84	449.397	K1 - M1		27 August 2017	24
	22.99	0.87	459.83	K1 - M1		27 August 2017	24
	20.09	0.58	234.093	K1 - M1	wound on the forelimb	27 August 2017	24
	22.01	0.74	358.486	K2 - K1		27 August 2017	24
	21.96	0.86	414.728	K2 - K1		27 August 2017	24
	20.99	0.76	334.841	K2 - K1		27 August 2017	24
	20.97	0.79	347.395	K2 - K1		27 August 2017	24
	21.22	0.74	333.213	K2 - K1		27 August 2017	24
	21.14	0.78	348.582	K2 - K1		27 August 2017	24
	18.07	0.46	150.201	K2 - K1		27 August 2017	24
	19.3	0.56	208.594	K2 - K1		27 August 2017	24
	21.88	0.87	416.499	K2 - K1		27 August 2017	24
	19.8	0.61	239.144	K2 - K1		27 August 2017	24
	20.7	0.72	308.513	K2 - K1		27 August 2017	24
	21.36	0.69	314.812	K2 - K1		27 August 2017	24
	21.47	0.65	299.625	K2 - K1		27 August 2017	24
	21.62	0.77	359.917	K2 - K1		27 August 2017	24
	20.83	0.77	334.094	K2 - K1		27 August 2017	24
	21.64	0.74	346.534	K2 - K1		27 August 2017	24
	20	0.64	256	K2 - K1		27 August 2017	24
	21.98	0.77	372.003	K2 - K1		27 August 2017	24
	20.63	0.64	272.382	K2 - K1		27 August 2017	24
	21.48	0.69	318.359	K2 - K1		27 August 2017	24
	21.82	0.67	318.995	K2 - K1		27 August 2017	24
	20.15	0.62	251.734	K2 - K1		27 August 2017	24
	20.74	0.7	301.103	K2 - K1		27 August 2017	24
	21.26	0.71	320.911	K2 - K1		27 August 2017	24
	22.52	0.77	390.506	K2 - K1		27 August 2017	24
	23.46	1.06	583.394	K2 - K1		27 August 2017	24
	24.33	1.05	621.546	K2 - K1		27 August 2017	24
	19.46	0.51	193.133	K2 - K1		27 August 2017	24
	19.58	0.52	199.356	K2 - K1		27 August 2017	24
	22.58	0.91	463.969	K2 - K1		27 August 2017	24
	16.46	0.38	102.954	K3 - M2	wound eye	27 August 2017	24
	21.5	0.76	351.31	K3 - M2		27 August 2017	24
	22.41	0.85	426.877	K3 - M2		27 August 2017	24
	23.23	0.92	496.462	K3 - M2		27 August 2017	24
	22.82	0.86	447.847	K3 - M2		27 August 2017	24
	23.6	1.05	584.808	K3 - M2		27 August 2017	24
	21.86	0.78	372.73	K3 - M2		27 August 2017	24
	21.99	0.74	357.834	K3 - M2		27 August 2017	24
	22.37	0.79	395.329	K3 - M2		27 August 2017	24
	21.17	0.74	331.645	K3 - M2		27 August 2017	24
	21.51	0.77	356.264	K3 - M2		27 August 2017	24
	23.14	0.84	449.786	K3 - M2		27 August 2017	24
	23.76	0.96	541.956	K3 - M2		27 August 2017	24
	22.16	0.94	461.602	K3 - M2		27 August 2017	24
	23.24	1.07	577.904	K3 - M2		27 August 2017	24
	21.82	0.89	423.74	K3 - M2		27 August 2017	24
	19.98	0.52	207.584	K3 - M2		27 August 2017	24
	24.21	0.98	574.402	K3 - M2		27 August 2017	24
	23.55	0.95	526.872	K3 - M2		27 August 2017	24
	22.92	0.9	472.794	K3 - M2		27 August 2017	24
	22.54	0.8	406.441	K3 - M2		27 August 2017	24
	21.01	0.73	322.237	K3 - M2		27 August 2017	24
	22.8	0.91	473.054	K3 - M2		27 August 2017	24
	22.74	0.89	460.226	K3 - M2		27 August 2017	24
	22.72	0.84	433.607	K3 - M2		27 August 2017	24
	20.7	0.7	299.943	K3 - M2		27 August 2017	24
	25.51	1.18	767.897	K3 - M2		27 August 2017	24
	23.23	0.86	464.084	K3 - M2		27 August 2017	24
	23.1	0.96	512.266	K3 - M2		27 August 2017	24
	19.95	0.57	226.861	K4 - K2		27 August 2017	24
	21.17	0.89	398.87	K4 - K2		27 August 2017	24
	17.18	0.37	109.206	K4 - K2		27 August 2017	24
	24.39	1.14	678.154	K4 - K2		27 August 2017	24
	24.97	1.15	717.026	K4 - K2		27 August 2017	24
	19.77	0.59	230.603	K4 - K2		27 August 2017	24
	23.34	0.88	479.385	K4 - K2		27 August 2017	24
	20.24	0.67	274.471	K4 - K2		27 August 2017	24
	20.48	0.69	289.407	K4 - K2		27 August 2017	24
	21.46	0.81	373.031	K4 - K2		27 August 2017	24
	22.75	0.94	486.509	K4 - K2		27 August 2017	24
	23.15	1	535.922	K4 - K2		27 August 2017	24
	21.26	0.69	311.871	K4 - K2		27 August 2017	24
	21.12	0.75	334.541	K4 - K2		27 August 2017	24
	20.7	0.62	265.664	K4 - K2		27 August 2017	24
	23.49	0.92	507.638	K4 - K2		27 August 2017	24
	20.97	0.67	294.626	K4 - K2		27 August 2017	24
	20.38	0.64	265.82	K4 - K2		27 August 2017	24
	19.89	0.6	237.367	K4 - K2		27 August 2017	24
	19.89	0.64	253.192	K4 - K2		27 August 2017	24
	20.08	0.62	249.988	K4 - K2		27 August 2017	24
	21.78	0.77	365.264	K4 - K2		27 August 2017	24
	25.28	1.09	696.595	K4 - K2		27 August 2017	24
	21.75	0.79	373.719	K4 - K2		27 August 2017	24
	18.89	0.55	196.258	K4 - K2		27 August 2017	24
	21.89	0.79	378.546	K4 - K2		27 August 2017	24
	21.06	0.72	319.337	K4 - K2		27 August 2017	24
	19.78	0.69	269.961	K4 - K2		27 August 2017	24
	19.51	0.63	239.803	K4 - K2		27 August 2017	24
	21.73	0.72	339.979	K4 - K2		27 August 2017	24
	23.37	1.06	578.926	K1 - M1		29 August 2017	26
	20.11	0.57	230.515	K1 - M1		29 August 2017	26
	20.74	0.8	344.118	K1 - M1		29 August 2017	26
	23.15	0.89	476.971	K1 - M1		29 August 2017	26
	21.16	0.77	344.764	K1 - M1		29 August 2017	26
	22.31	0.79	393.212	K1 - M1		29 August 2017	26
	22.27	0.88	436.439	K1 - M1		29 August 2017	26
	21.39	0.7	320.272	K1 - M1		29 August 2017	26
	23.47	1.05	578.383	K1 - M1		29 August 2017	26
	23.7	0.96	539.222	K1 - M1		29 August 2017	26
	22.16	0.79	387.942	K1 - M1		29 August 2017	26
	22.39	0.89	446.168	K1 - M1		29 August 2017	26
	24.05	1.08	624.675	K1 - M1		29 August 2017	26
	21.2	0.71	319.102	K1 - M1		29 August 2017	26
	23.67	1	560.269	K1 - M1		29 August 2017	26
	23.34	0.95	517.518	K1 - M1		29 August 2017	26
	21.7	0.7	329.623	K1 - M1		29 August 2017	26
	21.38	0.75	342.828	K1 - M1		29 August 2017	26
	23.51	1.03	569.302	K1 - M1		29 August 2017	26
	22.53	0.86	436.537	K1 - M1		29 August 2017	26
	23.44	0.86	472.513	K1 - M1		29 August 2017	26
	26.03	1.17	792.746	K1 - M1		29 August 2017	26
	24.73	1.11	678.846	K1 - M1		29 August 2017	26
	23.96	0.98	562.6	K1 - M1		29 August 2017	26
	21.76	0.84	397.738	K1 - M1		29 August 2017	26
	20.53	0.84	354.044	K1 - M1		29 August 2017	26
	24.34	1.07	633.906	K1 - M1		29 August 2017	26
	25.99	1.32	891.634	K1 - M1		29 August 2017	26
	23.42	1.07	586.891	K1 - M1		29 August 2017	26
	21.72	0.91	429.3	K1 - M1		29 August 2017	26
	20.42	0.69	287.714	K2 - K1		29 August 2017	26
	23.66	1.06	593.383	K2 - K1		29 August 2017	26
	22.57	0.91	463.558	K2 - K1		29 August 2017	26
	21.05	0.81	358.913	K2 - K1		29 August 2017	26
	20.09	0.68	274.454	K2 - K1		29 August 2017	26
	22.07	0.78	379.926	K2 - K1		29 August 2017	26
	23.01	0.99	524.165	K2 - K1		29 August 2017	26
	21.21	0.73	328.401	K2 - K1		29 August 2017	26
	23.52	0.8	442.552	K2 - K1		29 August 2017	26
	21.92	0.86	413.218	K2 - K1		29 August 2017	26
	22.82	0.89	463.47	K2 - K1		29 August 2017	26
	22.2	0.85	418.914	K2 - K1		29 August 2017	26
	22.51	0.76	385.092	K2 - K1		29 August 2017	26
	20	0.72	288	K2 - K1		29 August 2017	26
	19.39	0.58	218.064	K2 - K1		29 August 2017	26
	22.53	0.86	436.537	K2 - K1		29 August 2017	26
	21.6	0.88	410.573	K2 - K1		29 August 2017	26
	22.52	0.81	410.792	K2 - K1		29 August 2017	26
	19.76	0.55	214.752	K2 - K1		29 August 2017	26
	22.48	0.8	404.28	K2 - K1		29 August 2017	26
	21.88	0.77	368.625	K2 - K1		29 August 2017	26
	24.52	1.18	709.452	K2 - K1		29 August 2017	26
	22.28	0.87	431.867	K2 - K1		29 August 2017	26
	20.29	0.64	263.478	K2 - K1		29 August 2017	26
	21.66	0.86	403.474	K2 - K1		29 August 2017	26
	22.43	0.78	392.422	K2 - K1		29 August 2017	26
	20.01	0.69	276.276	K2 - K1		29 August 2017	26
	21.74	0.72	340.292	K2 - K1		29 August 2017	26
	18.91	0.6	214.553	K2 - K1		29 August 2017	26
	19.42	0.67	252.681	K2 - K1		29 August 2017	26
	23.3	0.92	499.459	K3 - M2		29 August 2017	26
	18.31	0.48	160.923	K3 - M2	wound eye	29 August 2017	26
	20.52	0.69	290.539	K3 - M2		29 August 2017	26
	23.49	0.91	502.12	K3 - M2		29 August 2017	26
	24.18	1.13	660.68	K3 - M2		29 August 2017	26
	22.46	0.81	408.606	K3 - M2		29 August 2017	26
	20.89	0.78	340.386	K3 - M2		29 August 2017	26
	23.52	0.93	514.467	K3 - M2		29 August 2017	26
	24.98	1.18	736.32	K3 - M2		29 August 2017	26
	23.86	0.99	563.607	K3 - M2		29 August 2017	26
	22.6	0.96	490.33	K3 - M2		29 August 2017	26
	24.46	1.08	646.155	K3 - M2		29 August 2017	26
	21.94	0.77	370.65	K3 - M2		29 August 2017	26
	22.62	0.86	440.031	K3 - M2		29 August 2017	26
	22.56	0.89	452.969	K3 - M2		29 August 2017	26
	23.89	0.98	559.317	K3 - M2		29 August 2017	26
	24.27	0.91	536.02	K3 - M2		29 August 2017	26
	22.99	0.84	443.974	K3 - M2		29 August 2017	26
	22.51	0.81	410.427	K3 - M2		29 August 2017	26
	23.23	0.98	528.84	K3 - M2		29 August 2017	26
	20.47	0.57	238.842	K3 - M2		29 August 2017	26
	23.18	1.04	558.805	K3 - M2		29 August 2017	26
	21.64	0.79	369.949	K3 - M2		29 August 2017	26
	23.8	1.08	611.755	K3 - M2		29 August 2017	26
	23.04	0.97	514.916	K3 - M2		29 August 2017	26
	24.91	0.86	533.637	K3 - M2		29 August 2017	26
	23.07	0.96	510.936	K3 - M2		29 August 2017	26
	22.64	0.86	440.81	K3 - M2		29 August 2017	26
	23.02	0.84	445.133	K3 - M2		29 August 2017	26
	23.53	0.95	525.978	K4 - K2		29 August 2017	26
	20.79	0.72	311.201	K4 - K2		29 August 2017	26
	20.62	0.66	280.622	K4 - K2		29 August 2017	26
	16.99	0.37	106.804	K4 - K2		29 August 2017	26
	20.07	0.67	269.879	K4 - K2		29 August 2017	26
	22.69	0.91	468.501	K4 - K2		29 August 2017	26
	21.51	0.86	397.905	K4 - K2		29 August 2017	26
	22.46	0.9	454.006	K4 - K2		29 August 2017	26
	24.51	1.08	648.799	K4 - K2		29 August 2017	26
	20.88	0.76	331.341	K4 - K2		29 August 2017	26
	20.05	0.6	241.202	K4 - K2		29 August 2017	26
	21.38	0.82	374.826	K4 - K2	swollen cloaca	29 August 2017	26
	19.83	0.83	326.38	K4 - K2		29 August 2017	26
	25.6	1.3	851.968	K4 - K2		29 August 2017	26
	19.91	0.55	218.024	K4 - K2		29 August 2017	26
	22.4	0.96	481.69	K4 - K2		29 August 2017	26
	21.4	0.82	375.527	K4 - K2		29 August 2017	26
	23.2	1.02	549.005	K4 - K2		29 August 2017	26
	21.27	0.82	370.979	K4 - K2		29 August 2017	26
	20.87	0.84	365.868	K4 - K2		29 August 2017	26
	21.52	0.79	365.857	K4 - K2		29 August 2017	26
	20.97	0.72	316.613	K4 - K2		29 August 2017	26
	24.75	0.94	575.809	K4 - K2		29 August 2017	26
	20.25	0.64	262.44	K4 - K2		29 August 2017	26
	20.73	0.71	305.11	K4 - K2		29 August 2017	26
	21.17	0.74	331.645	K4 - K2		29 August 2017	26
	25.59	1.24	812.012	K4 - K2		29 August 2017	26
	21.29	0.82	371.677	K4 - K2		29 August 2017	26
	25.34	1.12	719.169	K4 - K2		29 August 2017	26
	22.34	0.8	399.26	K4 - K2		29 August 2017	26
	25.34	1.3	834.75	K1 - M1		31 August 2017	28
	23.22	0.89	479.86	K1 - M1		31 August 2017	28
	22.24	0.78	385.802	K1 - M1		31 August 2017	28
	22.5	0.92	465.75	K1 - M1		31 August 2017	28
	23.22	0.94	506.818	K1 - M1		31 August 2017	28
	24.36	1.08	640.882	K1 - M1		31 August 2017	28
	20.77	0.6	258.836	K1 - M1		31 August 2017	28
	21.9	0.79	378.892	K1 - M1		31 August 2017	28
	23.35	0.86	468.891	K1 - M1		31 August 2017	28
	22.05	0.76	369.514	K1 - M1		31 August 2017	28
	25.1	1.26	793.813	K1 - M1		31 August 2017	28
	24.34	1.01	598.36	K1 - M1		31 August 2017	28
	23.18	0.84	451.342	K1 - M1		31 August 2017	28
	24.39	0.98	582.975	K1 - M1		31 August 2017	28
	21.61	0.68	317.555	K1 - M1		31 August 2017	28
	22.81	0.85	442.252	K1 - M1		31 August 2017	28
	22.79	0.88	457.058	K1 - M1		31 August 2017	28
	21.67	0.79	370.975	K1 - M1		31 August 2017	28
	25.04	1.3	815.102	K1 - M1		31 August 2017	28
	23.19	0.97	521.643	K1 - M1		31 August 2017	28
	22.93	0.94	494.238	K1 - M1		31 August 2017	28
	22.43	0.92	462.857	K1 - M1		31 August 2017	28
	21.43	0.64	293.917	K1 - M1		31 August 2017	28
	22.67	0.79	406.004	K1 - M1		31 August 2017	28
	23.99	1	575.52	K1 - M1		31 August 2017	28
	24.36	1.07	634.948	K1 - M1		31 August 2017	28
	20.19	0.68	277.193	K1 - M1	injured forelimb	31 August 2017	28
	21.46	0.74	340.793	K1 - M1		31 August 2017	28
	21.98	0.65	314.028	K1 - M1		31 August 2017	28
	24.31	1.08	638.254	K1 - M1		31 August 2017	28
	22.12	0.75	366.971	K2 - K1		31 August 2017	28
	21.41	0.73	334.623	K2 - K1		31 August 2017	28
	21.78	0.86	407.957	K2 - K1		31 August 2017	28
	20.54	0.6	253.135	K2 - K1		31 August 2017	28
	19.9	0.52	205.925	K2 - K1		31 August 2017	28
	20.57	0.71	300.419	K2 - K1		31 August 2017	28
	21.93	0.81	389.549	K2 - K1		31 August 2017	28
	23.34	0.91	495.728	K2 - K1		31 August 2017	28
	21.5	0.77	355.933	K2 - K1		31 August 2017	28
	22.1	0.84	410.264	K2 - K1		31 August 2017	28
	20.77	0.77	332.173	K2 - K1		31 August 2017	28
	20.19	0.64	260.887	K2 - K1		31 August 2017	28
	20.53	0.64	269.748	K2 - K1		31 August 2017	28
	21.83	0.91	433.659	K2 - K1		31 August 2017	28
	21.86	0.77	367.952	K2 - K1		31 August 2017	28
	23.05	1	531.303	K2 - K1		31 August 2017	28
	23.08	0.82	436.803	K2 - K1		31 August 2017	28
	21.25	0.84	379.312	K2 - K1		31 August 2017	28
	22.72	0.82	423.283	K2 - K1		31 August 2017	28
	19.39	0.56	210.544	K2 - K1	darkly colored individual	31 August 2017	28
	19.37	0.57	213.862	K2 - K1		31 August 2017	28
	20.59	0.6	254.369	K2 - K1		31 August 2017	28
	22.2	0.8	394.272	K2 - K1		31 August 2017	28
	22.49	0.74	374.292	K2 - K1		31 August 2017	28
	21.55	0.77	357.59	K2 - K1		31 August 2017	28
	18.91	0.47	168.066	K2 - K1		31 August 2017	28
	21.85	0.77	367.615	K2 - K1		31 August 2017	28
	22.12	0.75	366.971	K2 - K1		31 August 2017	28
	24.23	1.05	616.448	K2 - K1		31 August 2017	28
	19.44	0.64	241.865	K2 - K1		31 August 2017	28
	23.21	0.91	490.221	K3 - M2		31 August 2017	28
	24.59	1.11	671.182	K3 - M2		31 August 2017	28
	23.2	0.89	479.034	K3 - M2		31 August 2017	28
	23.43	0.94	516.027	K3 - M2		31 August 2017	28
	22.3	0.79	392.859	K3 - M2		31 August 2017	28
	20.62	0.74	314.636	K3 - M2		31 August 2017	28
	16.71	0.42	117.274	K3 - M2	wound eye	31 August 2017	28
	22.55	0.93	472.907	K3 - M2		31 August 2017	28
	23.53	1.1	609.027	K3 - M2		31 August 2017	28
	23.91	1.08	617.423	K3 - M2		31 August 2017	28
	22.56	0.91	463.148	K3 - M2		31 August 2017	28
	21.92	0.8	384.389	K3 - M2		31 August 2017	28
	24.05	1.04	601.539	K3 - M2		31 August 2017	28
	24.23	1.03	604.706	K3 - M2		31 August 2017	28
	25.45	1.18	764.289	K3 - M2		31 August 2017	28
	21.94	0.77	370.65	K3 - M2		31 August 2017	28
	22.83	0.87	453.452	K3 - M2		31 August 2017	28
	24.35	1.02	604.781	K3 - M2		31 August 2017	28
	23.5	0.94	519.115	K3 - M2		31 August 2017	28
	23.59	1.03	573.183	K3 - M2		31 August 2017	28
	23.33	0.94	511.632	K3 - M2		31 August 2017	28
	23.6	1.07	595.947	K3 - M2		31 August 2017	28
	20.25	0.52	213.233	K3 - M2		31 August 2017	28
	22.07	0.86	418.893	K3 - M2		31 August 2017	28
	22.91	0.84	440.889	K3 - M2	swollen cloaca	31 August 2017	28
	20.74	0.72	309.706	K3 - M2		31 August 2017	28
	23.57	0.85	472.213	K3 - M2		31 August 2017	28
	21.42	0.74	339.524	K3 - M2		31 August 2017	28
	23.2	0.96	516.71	K3 - M2		31 August 2017	28
	22.17	0.84	412.867	K4 - K2		31 August 2017	28
	22.34	0.86	429.205	K4 - K2		31 August 2017	28
	20.66	0.79	337.2	K4 - K2		31 August 2017	28
	20.22	0.67	273.928	K4 - K2		31 August 2017	28
	21.88	0.78	373.413	K4 - K2		31 August 2017	28
	20.41	0.6	249.941	K4 - K2		31 August 2017	28
	21.07	0.74	328.519	K4 - K2		31 August 2017	28
	25.64	1.28	841.484	K4 - K2		31 August 2017	28
	20.81	0.71	307.47	K4 - K2		31 August 2017	28
	23.34	0.94	512.07	K4 - K2		31 August 2017	28
	21.64	0.89	416.778	K4 - K2		31 August 2017	28
	21.84	0.84	400.668	K4 - K2		31 August 2017	28
	20.31	0.69	284.622	K4 - K2		31 August 2017	28
	21.14	0.82	366.458	K4 - K2		31 August 2017	28
	24.34	1.02	604.284	K4 - K2		31 August 2017	28
	23.48	0.95	523.745	K4 - K2		31 August 2017	28
	20.96	0.64	281.166	K4 - K2		31 August 2017	28
	22.02	0.88	426.695	K4 - K2		31 August 2017	28
	21.36	0.71	323.937	K4 - K2		31 August 2017	28
	22.6	0.83	423.931	K4 - K2		31 August 2017	28
	23.36	0.78	425.638	K4 - K2	swollen cloaca	31 August 2017	28
	19.58	0.64	245.361	K4 - K2		31 August 2017	28
	25.28	1.14	728.549	K4 - K2		31 August 2017	28
	16.07	0.34	87.8033	K4 - K2	darkly colored individual	31 August 2017	28
	19.73	0.57	221.886	K4 - K2		31 August 2017	28
	25.47	1.14	739.542	K4 - K2		31 August 2017	28
	21.07	0.71	315.201	K4 - K2		31 August 2017	28
	20.31	0.58	239.248	K4 - K2		31 August 2017	28
	23.72	0.96	540.133	K4 - K2		31 August 2017	28
	22.41	0.74	371.634	K4 - K2		31 August 2017	28
